# Supplementary material for: The impact of risk perceptions and belief in conspiracy theories on COVID-19 pandemic-related behaviours
Source: PLoS One. 2022 Feb 8;17(2):e0263716. doi: 10.1371/journal.pone.0263716 (PMC8824369; doi:10.1371/journal.pone.0263716)
Supplement: S1 Data — (CSV) [file pone.0263716.s004.csv]

DQ1	DQ2	DQ3	Q115	PI1	PI2_1	DBM1_1	DBM1_2	DBM1_3	DBM1_4	DBM1_5	DBM2_1	DBM2_2	DBM2_3	DBM2_4	DBM2_5	DBM3_1	DBM3_2	DBM3_3	PBM_1	PBM_2	PBM_3	PBM2_1	PBM2_2	PBM2_3	CQ1	CQ2	CQ3	RPM_1	RPM_2	RPM_3	RPM_4	RPM_5	RPM2_1	RPM2_2	RPM2_3	RPM2_4	RPM2_5	RPM3_1	RPM3_2	RPM3_3	RPM3_4	RPM4_1	RPM4_2	RPM4_3	RPM4_4	RPM4_5	RPM5_1	RPM5_2	RPM5_3
Gender	Age	Ethnicity	Were you resident in the UK during any point of the COVID-19 lockdown?	Did you vote	Political Spectrum - Political Ideology	The following questions refer to the COVID-19 pandemic. Please estimate how regularly you performed these behaviours during lockdown: - Wore a face mask in public	The following questions refer to the COVID-19 pandemic. Please estimate how regularly you performed these behaviours during lockdown: - Maintained social distance from other people	The following questions refer to the COVID-19 pandemic. Please estimate how regularly you performed these behaviours during lockdown: - Stayed at home as much as possible	The following questions refer to the COVID-19 pandemic. Please estimate how regularly you performed these behaviours during lockdown: - Visited friends	The following questions refer to the COVID-19 pandemic. Please estimate how regularly you performed these behaviours during lockdown: - Protested 5G towers	The following questions refer to the COVID-19 pandemic. Please estimate how regularly you performed these behaviours during lockdown: - Washed my hands	The following questions refer to the COVID-19 pandemic. Please estimate how regularly you performed these behaviours during lockdown: - Used hand sanitiser in public	The following questions refer to the COVID-19 pandemic. Please estimate how regularly you performed these behaviours during lockdown: - Shook hands	The following questions refer to the COVID-19 pandemic. Please estimate how regularly you performed these behaviours during lockdown: - Touched my face in public	The following questions refer to the COVID-19 pandemic. Please estimate how regularly you performed these behaviours during lockdown: - Refrained from touching things in shops	The following questions refer to the COVID-19 pandemic. Please estimate how regularly you performed these behaviours during lockdown: - Sought out hand sanitiser in stores	The following questions refer to the COVID-19 pandemic. Please estimate how regularly you performed these behaviours during lockdown: - Disinfected my home	The following questions refer to the COVID-19 pandemic. Please estimate how regularly you performed these behaviours during lockdown: - Avoided public transport	The following questions are in reference to COVID-19. Please indicate how much you agree with the following statements: - I would take part in a contact tracing scheme	The following questions are in reference to COVID-19. Please indicate how much you agree with the following statements: - I would get vaccinated once a vaccine is available	The following questions are in reference to COVID-19. Please indicate how much you agree with the following statements: - I would get tested for Coronavirus	The following questions are in reference to COVID-19. Please indicate how much you agree with the following statements: - I would self isolate if I suspected I had Coronavirus	The following questions are in reference to COVID-19. Please indicate how much you agree with the following statements: - I would avoid contracting the virus by eating meat free meals	The following questions are in reference to COVID-19. Please indicate how much you agree with the following statements: - I would research Coronavirus symptoms	Contracted Covid?	Know people who have contracted Covid	Work in medical field	Please specify how much you agree with each of the below statements - The prospect of contracting Coronavirus scares me.	Please specify how much you agree with each of the below statements - Coronavirus is highly deadly.	Please specify how much you agree with each of the below statements - Even if coronavirus does not kill you, it might cause long-term health problems.	Please specify how much you agree with each of the below statements - I would worry about my life if I contracted Coronavirus.	Please specify how much you agree with each of the below statements - Coronavirus is serious enough to send you to the hospital.	Please specify how much you agree with each of the below statements - I am afraid someone close to me might contract Coronavirus.	Please specify how much you agree with each of the below statements - I would feel guilty if I gave someone Coronavirus by breaking social distancing.	Please specify how much you agree with each of the below statements - If someone close to me got Coronavirus, I would be worried about them.	Please specify how much you agree with each of the below statements - I would urge people close to me to stay at home.	Please specify how much you agree with each of the below statements - I would NOT visit an elderly family member during the pandemic.	Please specify how much you agree with each of the below statements - Having a salary is more important than protecting yourself from Coronavirus.	Please specify how much you agree with each of the below statements - This is an attention check. Please select "Somewhat Agree"	Please specify how much you agree with each of the below statements - More people will die from the poverty that lockdown will cause than from Coronavirus itself.	Please specify how much you agree with each of the below statements - The economy should be a more primary concern than Coronavirus.	Please specify how much you agree with each of the below statements - Saving the economy is more important than eradicating Coronavirus.	Please specify how much you agree with each of the below statements - Worldwide economic collapse will create more problems than a global pandemic.	Please specify how much you agree with each of the below statements - There have been other similar viruses in the past but none of them received media attention.	Please specify how much you agree with each of the below statements - The media is doing a bad job of informing the public about Coronavirus risks.	Please specify how much you agree with each of the below statements - Without the media, we would have fewer Coronavirus deaths.	Please specify how much you agree with each of the below statements - The media cannot help in controlling the spread of the virus.	Please specify how much you agree with each of the below statements - The media inflates how dangerous Coronavirus really is.	Please specify how much you agree with each of the below statements - News channels are only pushing agendas when it comes to Coronavirus.
Male	24	Indian	Yes	Yes	9	Always	Always	Always	Never	Never	Always	Always	Rarely	Rarely	Sometimes	Most of the time	Rarely	Always	Strongly agree	Strongly agree	Strongly agree	Strongly agree	Strongly disagree	Somewhat agree	No	No	No	Agree	Somewhat disagree	Strongly agree	Somewhat agree	Somewhat agree	Somewhat agree	Agree	Somewhat agree	Somewhat agree	Somewhat agree	Disagree	Somewhat agree	Somewhat agree	Strongly disagree	Strongly disagree	Neither agree nor disagree	Strongly disagree	Strongly disagree	Somewhat agree	Disagree	Strongly disagree	Strongly disagree
Male	26	English/Welsh/Scottish/Northern Irish/British	Yes	Yes	-1	Sometimes	Always	Always	Never	Never	Sometimes	Most of the time	Never	Never	Always	Rarely	Always	Always	Strongly agree	Strongly agree	Strongly agree	Strongly agree	Disagree	Somewhat agree	No	No	No	Somewhat agree	Agree	Strongly agree	Strongly agree	Strongly agree	Neither agree nor disagree	Strongly agree	Strongly agree	Strongly agree	Strongly agree	Strongly disagree	Somewhat agree	Somewhat agree	Strongly disagree	Strongly disagree	Somewhat agree	Somewhat disagree	Agree	Strongly disagree	Strongly disagree	Disagree	Disagree
Male	34	Irish	Yes	Yes	20	Often	Most of the time	Most of the time	Rarely	Never	Most of the time	Always	Rarely	Sometimes	Often	Often	Rarely	Most of the time	Somewhat agree	Somewhat disagree	Strongly agree	Strongly agree	Disagree	Agree	Not sure	Not sure	No	Somewhat agree	Somewhat agree	Agree	Strongly disagree	Agree	Agree	Strongly agree	Strongly agree	Strongly agree	Strongly agree	Disagree	Somewhat agree	Somewhat agree	Disagree	Somewhat disagree	Somewhat disagree	Somewhat disagree	Agree	Neither agree nor disagree	Disagree	Somewhat agree	Neither agree nor disagree
Female	24	English/Welsh/Scottish/Northern Irish/British	Yes	Yes	26	Often	Always	Always	Never	Never	Always	Always	Never	Sometimes	Most of the time	Often	Often	Always	Somewhat agree	Disagree	Strongly agree	Strongly agree	Strongly disagree	Agree	Not sure	Yes	No	Strongly agree	Agree	Strongly agree	Strongly agree	Strongly agree	Strongly agree	Strongly agree	Strongly agree	Agree	Strongly agree	Disagree	Somewhat agree	Somewhat agree	Strongly disagree	Strongly disagree	Somewhat disagree	Disagree	Strongly agree	Strongly disagree	Disagree	Disagree	Agree
Male	66	English/Welsh/Scottish/Northern Irish/British	Yes	Yes	10	Sometimes	Often	Never	Rarely	Never	Often	Rarely	Rarely	Rarely	Sometimes	Never	Never	Rarely	Agree	Agree	Strongly agree	Agree	Neither agree nor disagree	Agree	No	No	No	Somewhat disagree	Disagree	Agree	Disagree	Somewhat agree	Disagree	Agree	Agree	Somewhat agree	Somewhat agree	Somewhat disagree	Somewhat agree	Agree	Disagree	Disagree	Agree	Agree	Agree	Disagree	Disagree	Agree	Somewhat agree
Female	23	English/Welsh/Scottish/Northern Irish/British	Yes	Yes	19	Never	Rarely	Never	Often	Never	Often	Sometimes	Sometimes	Often	Rarely	Always	Most of the time	Always	Agree	Strongly agree	Strongly agree	Strongly agree	Strongly disagree	Agree	No	No	No	Agree	Agree	Agree	Somewhat agree	Agree	Strongly agree	Strongly agree	Strongly agree	Strongly agree	Strongly agree	Somewhat disagree	Somewhat agree	Somewhat disagree	Disagree	Strongly disagree	Somewhat disagree	Disagree	Somewhat agree	Strongly disagree	Disagree	Strongly disagree	Disagree
Male	23	English/Welsh/Scottish/Northern Irish/British	Yes	Yes	60	Always	Always	Always	Never	Never	Always	Sometimes	Never	Sometimes	Always	Never	Often	Always	Strongly disagree	Somewhat agree	Agree	Strongly agree	Strongly disagree	Agree	No	No	No	Somewhat agree	Strongly disagree	Neither agree nor disagree	Disagree	Disagree	Strongly agree	Strongly agree	Strongly agree	Strongly agree	Strongly agree	Agree	Somewhat agree	Strongly agree	Strongly agree	Strongly agree	Strongly agree	Disagree	Strongly disagree	Strongly disagree	Neither agree nor disagree	Neither agree nor disagree	Neither agree nor disagree
Female	24	English/Welsh/Scottish/Northern Irish/British	Yes	Yes	42	Never	Most of the time	Always	Never	Never	Always	Always	Never	Never	Most of the time	Sometimes	Never	Always	Disagree	Somewhat disagree	Somewhat agree	Agree	Strongly disagree	Somewhat agree	No	No	No	Somewhat disagree	Somewhat disagree	Somewhat agree	Somewhat disagree	Somewhat agree	Somewhat agree	Agree	Agree	Somewhat disagree	Agree	Somewhat agree	Somewhat agree	Agree	Neither agree nor disagree	Neither agree nor disagree	Somewhat agree	Somewhat agree	Somewhat disagree	Somewhat agree	Somewhat agree	Neither agree nor disagree	Somewhat agree
Male	30	English/Welsh/Scottish/Northern Irish/British	Yes	Yes	10	Often	Always	Always	Never	Never	Most of the time	Sometimes	Never	Often				Always	Somewhat agree	Strongly agree	Strongly agree	Strongly agree	Strongly disagree	Strongly agree	No	Not sure	No	Somewhat agree	Disagree	Agree	Somewhat agree	Somewhat agree	Neither agree nor disagree	Agree	Agree	Agree	Strongly agree	Somewhat agree	Somewhat agree	Neither agree nor disagree	Neither agree nor disagree	Somewhat agree	Neither agree nor disagree	Strongly disagree	Disagree	Strongly disagree	Strongly disagree	Somewhat disagree	Strongly disagree
Female	22	English/Welsh/Scottish/Northern Irish/British	Yes	Yes	4	Most of the time	Always	Always	Rarely	Never	Always	Always	Never	Rarely	Most of the time	Always	Always	Always	Strongly agree	Strongly agree	Strongly agree	Somewhat agree	Strongly disagree	Strongly agree	No	No	No	Agree	Somewhat agree	Agree	Agree	Agree	Strongly agree	Strongly agree	Strongly agree	Strongly agree	Strongly agree	Somewhat agree	Somewhat agree	Somewhat agree	Somewhat agree	Neither agree nor disagree	Agree	Agree	Strongly agree	Disagree	Strongly agree	Strongly agree	Strongly agree
Male	23	English/Welsh/Scottish/Northern Irish/British	Yes	Yes	20	Most of the time	Always	Always	Never	Never	Always	Always	Never	Rarely	Most of the time	Always	Always	Always	Strongly agree	Strongly agree	Strongly agree	Strongly agree	Somewhat agree	Strongly agree	No	No	No	Agree	Somewhat agree	Somewhat agree	Somewhat agree	Somewhat agree	Agree	Strongly agree	Strongly agree	Strongly agree	Strongly agree	Disagree	Somewhat agree	Disagree	Disagree	Disagree	Somewhat disagree	Somewhat disagree	Somewhat agree	Somewhat agree	Disagree	Neither agree nor disagree	Disagree
Male	26	English/Welsh/Scottish/Northern Irish/British	Yes	Yes	2	Often	Most of the time	Most of the time	Rarely	Never	Always	Most of the time	Never	Rarely	Always	Most of the time	Often	Always	Neither agree nor disagree	Somewhat agree	Somewhat agree	Agree	Disagree	Agree	Not sure	Not sure	No	Neither agree nor disagree	Neither agree nor disagree	Somewhat agree	Somewhat disagree	Agree	Agree	Agree	Agree	Agree	Agree	Agree	Somewhat agree	Agree	Neither agree nor disagree	Neither agree nor disagree	Neither agree nor disagree	Somewhat disagree	Somewhat disagree	Disagree	Disagree	Agree	Neither agree nor disagree
Female	28	English/Welsh/Scottish/Northern Irish/British	Yes	Yes	25	Rarely	Always	Always	Never	Never	Most of the time	Always	Rarely	Sometimes	Most of the time	Never	Often	Always	Agree	Agree	Agree	Strongly agree	Strongly disagree	Strongly agree	No	Not sure	No	Somewhat agree	Somewhat agree	Agree	Somewhat agree	Agree	Strongly agree	Strongly agree	Strongly agree	Agree	Strongly agree	Somewhat agree	Somewhat agree	Neither agree nor disagree	Neither agree nor disagree	Somewhat disagree	Somewhat agree	Somewhat agree	Somewhat disagree	Disagree	Neither agree nor disagree	Somewhat disagree	Disagree
Female	65	English/Welsh/Scottish/Northern Irish/British	Yes	Yes	11	Sometimes	Most of the time	Most of the time	Rarely	Never	Often	Sometimes	Never	Rarely	Most of the time	Sometimes	Sometimes	Most of the time	Strongly disagree	Strongly agree	Strongly agree	Strongly agree	Neither agree nor disagree	Agree	No	No	No	Agree	Somewhat agree	Agree	Somewhat agree	Somewhat agree	Somewhat agree	Strongly agree	Strongly agree	Strongly agree	Strongly agree	Somewhat agree	Somewhat agree	Somewhat agree	Somewhat disagree	Disagree	Somewhat agree	Disagree	Somewhat disagree	Neither agree nor disagree	Disagree	Somewhat agree	Agree
Male	22	English/Welsh/Scottish/Northern Irish/British	Yes	Yes	-1	Often	Often	Often	Rarely	Never	Always	Always	Never	Rarely	Sometimes	Always	Sometimes	Always	Strongly agree	Strongly agree	Strongly agree	Strongly agree	Strongly agree	Strongly agree	No	No	No	Strongly agree	Neither agree nor disagree	Somewhat agree	Somewhat agree	Strongly agree	Strongly agree	Strongly agree	Strongly agree	Strongly agree	Strongly agree	Strongly disagree	Somewhat agree	Neither agree nor disagree	Strongly disagree	Strongly disagree	Strongly disagree	Strongly disagree	Somewhat agree	Disagree	Neither agree nor disagree	Neither agree nor disagree	Strongly disagree
Male	23	Any other ethnic group	Yes	No	39	Sometimes	Most of the time	Most of the time	Rarely	Never	Often	Often	Never	Sometimes	Most of the time	Often	Sometimes	Sometimes	Neither agree nor disagree	Neither agree nor disagree	Agree	Strongly agree	Disagree	Agree	Not sure	No	No	Neither agree nor disagree	Somewhat disagree	Neither agree nor disagree	Neither agree nor disagree	Somewhat agree	Agree	Strongly agree	Agree	Somewhat agree	Neither agree nor disagree	Somewhat agree	Somewhat agree	Neither agree nor disagree	Neither agree nor disagree	Somewhat agree	Agree	Neither agree nor disagree	Somewhat agree	Somewhat disagree	Somewhat disagree	Somewhat agree	Neither agree nor disagree
Male	27	Irish	Yes	No	50	Often	Often	Most of the time	Rarely	Never	Always	Always	Never	Sometimes	Sometimes	Often	Rarely	Always	Strongly agree	Strongly agree	Strongly agree	Strongly agree	Neither agree nor disagree	Strongly agree	Not sure	Not sure	No	Somewhat agree	Agree	Agree	Somewhat agree	Strongly agree	Somewhat agree	Strongly agree	Agree	Agree	Agree	Strongly disagree	Somewhat agree	Neither agree nor disagree	Neither agree nor disagree	Strongly disagree	Somewhat disagree	Somewhat agree	Agree	Somewhat disagree	Disagree	Somewhat disagree	Somewhat agree
Female	66	English/Welsh/Scottish/Northern Irish/British	Yes	Yes	50	Always	Often	Often	Rarely	Never	Most of the time	Always	Never	Rarely	About half the time	Most of the time	Most of the time	Always	Strongly agree	Agree	Agree	Strongly agree	Disagree	Strongly agree	No	Yes	No	Agree	Somewhat agree	Strongly agree	Agree	Strongly agree	Agree	Agree	Strongly agree	Somewhat agree	Somewhat disagree	Somewhat agree	Somewhat disagree	Somewhat agree	Somewhat agree	Disagree	Somewhat agree	Disagree	Disagree	Disagree	Disagree	Disagree	Disagree
Female	23	English/Welsh/Scottish/Northern Irish/British	Yes	Yes	-1	Always	Always	Always	Rarely	Never	Always	Always	Never	Rarely	Often	Most of the time	About half the time	Most of the time	Strongly agree	Strongly agree	Strongly agree	Strongly agree	Strongly agree	Agree	No	Yes	No	Agree	Agree	Strongly agree	Agree	Strongly agree	Strongly agree	Strongly agree	Strongly agree	Agree	Strongly agree	Strongly disagree	Somewhat agree	Disagree	Strongly disagree	Strongly disagree	Strongly disagree	Disagree	Strongly agree	Disagree	Disagree	Disagree	Somewhat disagree
Male	26	English/Welsh/Scottish/Northern Irish/British	Yes	Yes	23	Most of the time	Always	Always	Rarely	Often	Always	Rarely	Never	Sometimes	Most of the time	Rarely	Always	Always	Strongly agree	Neither agree nor disagree	Somewhat agree	Strongly agree	Strongly agree	Strongly agree	No	No	No	Agree	Somewhat agree	Strongly agree	Strongly agree	Agree	Strongly agree	Strongly agree	Strongly agree	Strongly agree	Strongly agree	Strongly disagree	Strongly agree	Agree	Strongly disagree	Strongly disagree	Neither agree nor disagree	Neither agree nor disagree	Strongly agree	Strongly agree	Somewhat disagree	Neither agree nor disagree	Somewhat agree
Female	25	Any other mixed/multiple ethnic group background	Yes	No	20	Sometimes	Always	Most of the time	Never	Never	Most of the time	Often	Never	Sometimes	Always	Most of the time	Always	Always	Neither agree nor disagree	Neither agree nor disagree	Agree	Strongly agree	Agree	Strongly agree	No	Not sure	No	Somewhat disagree	Somewhat disagree	Agree	Agree	Neither agree nor disagree	Strongly agree	Strongly agree	Strongly agree	Strongly agree	Agree	Agree	Somewhat agree	Somewhat agree	Somewhat disagree	Neither agree nor disagree	Neither agree nor disagree	Neither agree nor disagree	Agree	Somewhat disagree	Somewhat disagree	Neither agree nor disagree	Somewhat agree
Male	26	English/Welsh/Scottish/Northern Irish/British	Yes	Yes	60	Often	About half the time	Most of the time	Sometimes	Never	Most of the time	Often	Never	Often	Rarely	Rarely	Rarely	Never	Somewhat agree	Strongly agree	Strongly agree	Somewhat agree	Strongly disagree	Agree	No	No	No	Neither agree nor disagree	Agree	Somewhat agree	Strongly agree	Somewhat agree	Strongly agree	Strongly agree	Strongly agree	Neither agree nor disagree	Agree	Neither agree nor disagree	Somewhat agree	Somewhat agree	Neither agree nor disagree	Somewhat agree	Somewhat agree	Somewhat agree	Somewhat agree	Somewhat disagree	Disagree	Disagree	Disagree
Male	21	Any other Asian background	Yes	No	55	Often	Most of the time	Most of the time	Rarely	Never	Always	Rarely	Never	Rarely	Often	Rarely	Rarely	Sometimes	Agree	Agree	Strongly agree	Strongly agree	Strongly disagree	Somewhat agree	No	No	No	Agree	Strongly disagree	Agree	Neither agree nor disagree	Agree	Somewhat agree	Agree	Agree	Agree	Strongly agree	Somewhat agree	Somewhat agree	Somewhat disagree	Somewhat disagree	Somewhat disagree	Neither agree nor disagree	Disagree	Disagree	Strongly disagree	Somewhat agree	Somewhat disagree	Neither agree nor disagree
Female	20	English/Welsh/Scottish/Northern Irish/British	Yes	Yes	43	Most of the time	Most of the time	Most of the time	Rarely	Never	Often	Most of the time	Never	Sometimes	Often	Most of the time	Sometimes	Most of the time	Agree	Strongly agree	Strongly agree	Strongly agree	Somewhat disagree	Strongly agree	No	No	No	Agree	Somewhat agree	Somewhat agree	Disagree	Somewhat disagree	Strongly agree	Strongly agree	Strongly agree	Somewhat agree	Agree	Agree	Somewhat agree	Strongly agree	Somewhat agree	Strongly agree	Strongly agree	Somewhat agree	Somewhat disagree	Somewhat disagree	Disagree	Somewhat agree	Somewhat disagree
Other	21	English/Welsh/Scottish/Northern Irish/British	Yes	Yes	-1	Most of the time	Always	Always	Never	Never	Always	Always	Never	Sometimes	Most of the time	Most of the time	Rarely	Always	Somewhat agree	Strongly agree	Strongly agree	Strongly agree	Disagree	Strongly agree	No	No	No	Agree	Somewhat disagree	Strongly agree	Disagree	Somewhat agree	Agree	Strongly agree	Strongly agree	Strongly agree	Strongly agree	Strongly disagree	Somewhat agree	Somewhat agree	Strongly disagree	Somewhat disagree	Agree	Strongly disagree	Disagree	Strongly disagree	Disagree	Disagree	Disagree
Female	23	English/Welsh/Scottish/Northern Irish/British	Yes	Yes	-1	Most of the time	Most of the time	Most of the time	Rarely	Never	Always	Always	Never	Sometimes	Often	Sometimes	Sometimes	Most of the time	Strongly agree	Strongly agree	Strongly agree	Strongly agree	Neither agree nor disagree	Strongly agree	No	Not sure	No	Strongly agree	Strongly agree	Agree	Agree	Agree	Strongly agree	Strongly agree	Strongly agree	Agree	Agree	Neither agree nor disagree	Somewhat agree	Neither agree nor disagree	Disagree	Disagree	Disagree	Disagree	Agree	Neither agree nor disagree	Somewhat disagree	Disagree	Neither agree nor disagree
Male	25	Any other mixed/multiple ethnic group background	Yes	No	25	Always	Always	Always	Never	Never	Always	Always	Never	Sometimes	Most of the time	Most of the time	Sometimes	Most of the time	Somewhat agree	Strongly agree	Strongly agree	Strongly agree	Somewhat agree	Strongly agree	No	No	No	Agree	Somewhat disagree	Somewhat agree	Somewhat disagree	Strongly agree	Somewhat agree	Strongly agree	Strongly agree	Strongly agree	Strongly agree	Disagree	Somewhat agree	Disagree	Disagree	Strongly disagree	Disagree	Somewhat disagree	Somewhat agree	Strongly disagree	Somewhat disagree	Neither agree nor disagree	Somewhat disagree
Male	25	Prefer not to say	Yes	No	21	Often	Most of the time	Always	Never	Never	Always	Always	Never	Sometimes	Always	Always	Most of the time	Always	Agree	Strongly agree	Strongly agree	Strongly agree	Strongly disagree	Strongly agree	No	No	No	Somewhat agree	Disagree	Neither agree nor disagree	Somewhat disagree	Agree	Strongly agree	Strongly agree	Strongly agree	Agree	Agree	Somewhat disagree	Somewhat agree	Disagree	Disagree	Somewhat disagree	Disagree	Agree	Somewhat agree	Disagree	Disagree	Agree	Somewhat agree
Female	23	English/Welsh/Scottish/Northern Irish/British	Yes	Yes	18	About half the time	Always	Always	Rarely	Never	Always	Always	Never	Often	Often	Most of the time	About half the time	Most of the time	Strongly agree	Agree	Strongly agree	Strongly agree	Strongly agree	Strongly agree	No	No	No	Disagree	Somewhat agree	Agree	Disagree	Somewhat agree	Agree	Strongly agree	Agree	Agree	Agree	Disagree	Somewhat agree	Agree	Strongly disagree	Disagree	Neither agree nor disagree	Somewhat disagree	Somewhat agree	Neither agree nor disagree	Somewhat disagree	Somewhat disagree	Somewhat agree
Female	24	English/Welsh/Scottish/Northern Irish/British	Yes	Yes	35	Often	Most of the time	Most of the time	Never	Never	Always	Always	Never	Often	Often	Often	Often	Most of the time	Agree	Agree	Agree	Strongly agree	Disagree	Agree	No	Yes	No	Agree	Somewhat agree	Agree	Disagree	Agree	Agree	Agree	Agree	Disagree	Agree	Somewhat agree	Somewhat agree	Agree	Disagree	Somewhat agree	Somewhat agree	Somewhat agree	Somewhat agree	Neither agree nor disagree	Disagree	Disagree	Agree
Male	24	English/Welsh/Scottish/Northern Irish/British	Yes	Yes	5	Rarely	Sometimes	Sometimes	Never	Never	Often	Never	Never	Always	Never	Never	Never	Never	Strongly disagree	Strongly agree	Strongly agree	Somewhat agree	Strongly disagree	Strongly agree	Not sure	No	No	Strongly disagree	Strongly disagree	Strongly disagree	Strongly disagree	Agree	Strongly disagree	Strongly agree	Neither agree nor disagree	Neither agree nor disagree	Agree	Agree	Somewhat agree	Somewhat agree	Somewhat agree	Disagree	Somewhat disagree	Somewhat agree	Somewhat agree	Disagree	Somewhat disagree	Somewhat agree	Somewhat disagree
Male	53	English/Welsh/Scottish/Northern Irish/British	Yes	Yes	60	Rarely	Most of the time	Often	Never	Never	Often	Sometimes	Never	Sometimes	Often	Rarely	Rarely	Always	Agree	Strongly agree	Strongly agree	Agree	Strongly disagree	Disagree	No	No	No	Neither agree nor disagree	Neither agree nor disagree	Somewhat agree	Somewhat agree	Disagree	Somewhat agree	Strongly agree	Agree	Agree	Agree	Agree	Somewhat agree	Disagree	Somewhat agree	Agree	Agree	Somewhat agree	Strongly disagree	Strongly disagree	Strongly disagree	Neither agree nor disagree	Strongly disagree
Male	26	English/Welsh/Scottish/Northern Irish/British	Yes	Yes	10	Most of the time	Most of the time	Most of the time	Never	Never	Always	Always	Never	Sometimes	Most of the time	Most of the time	Always	Rarely	Strongly agree	Strongly agree	Strongly agree	Strongly agree	Strongly disagree	Agree	No	No	No	Disagree	Agree	Disagree	Disagree	Agree	Neither agree nor disagree	Strongly agree	Agree	Agree	Strongly agree	Agree	Somewhat agree	Neither agree nor disagree	Somewhat disagree	Somewhat agree	Agree	Somewhat disagree	Somewhat agree	Disagree	Disagree	Somewhat agree	Somewhat disagree
Male	37	English/Welsh/Scottish/Northern Irish/British	Yes	No	50	Sometimes	Often	Most of the time	Never	Never	Always	Always	Never	Sometimes	Most of the time	Sometimes	Sometimes	Often	Neither agree nor disagree	Agree	Neither agree nor disagree	Strongly agree	Strongly disagree	Neither agree nor disagree	Not sure	No	No	Agree	Somewhat agree	Neither agree nor disagree	Neither agree nor disagree	Neither agree nor disagree	Agree	Strongly agree	Strongly agree	Somewhat agree	Strongly agree	Neither agree nor disagree	Somewhat agree	Neither agree nor disagree	Neither agree nor disagree	Neither agree nor disagree	Neither agree nor disagree	Disagree	Agree	Strongly disagree	Strongly disagree	Neither agree nor disagree	Neither agree nor disagree
Male	25	English/Welsh/Scottish/Northern Irish/British	Yes	Yes	100	Sometimes	Sometimes	Most of the time	Rarely	Never	Always	Sometimes	Rarely	Sometimes	Sometimes	Never	Never	Always	Strongly disagree	Strongly disagree	Strongly disagree	Strongly agree	Strongly disagree	Strongly disagree	No	No	No	Strongly disagree	Strongly disagree	Disagree	Strongly disagree	Agree	Strongly disagree	Somewhat agree	Strongly disagree	Somewhat disagree	Disagree	Strongly agree	Somewhat agree	Strongly agree	Strongly agree	Strongly agree	Strongly agree	Strongly agree	Strongly agree	Somewhat agree	Somewhat disagree	Strongly agree	Somewhat agree
Male	22	White and Asian	Yes	Yes	66	Rarely	Most of the time	Always	Never	Rarely	Always	Always	Rarely	Rarely	Always	Never	Most of the time	Always	Strongly disagree	Disagree	Strongly agree	Strongly agree	Strongly disagree	Strongly agree	No	No	No	Agree	Strongly disagree	Agree	Somewhat disagree	Strongly agree	Strongly agree	Strongly agree	Strongly agree	Strongly agree	Somewhat agree	Somewhat agree	Somewhat agree	Somewhat agree	Agree	Strongly agree	Agree	Agree	Strongly agree	Somewhat agree	Somewhat disagree	Strongly agree	Strongly agree
Male	28	English/Welsh/Scottish/Northern Irish/British	Yes	Yes	30	Sometimes	Most of the time	About half the time	Rarely	Never	Most of the time	Sometimes	Rarely	About half the time	Often	Rarely	Sometimes	Most of the time	Somewhat agree	Strongly agree	Neither agree nor disagree	Strongly agree	Strongly agree	Somewhat agree	No	Yes	No	Strongly disagree	Somewhat disagree	Neither agree nor disagree	Disagree	Strongly agree	Strongly agree	Strongly agree	Neither agree nor disagree	Agree	Strongly agree	Agree	Somewhat agree	Somewhat disagree	Somewhat agree	Somewhat agree	Neither agree nor disagree	Disagree	Somewhat disagree	Neither agree nor disagree	Disagree	Somewhat disagree	Disagree
Female	53	English/Welsh/Scottish/Northern Irish/British	Yes	Yes	22	Often	Most of the time	Most of the time	Never	Never	Often	Often	Never	Rarely	Often	Most of the time	Sometimes	Always	Strongly agree	Strongly agree	Strongly agree	Strongly agree	Somewhat disagree	Strongly agree	Not sure	Not sure	No	Somewhat disagree	Agree	Strongly agree	Somewhat disagree	Agree	Somewhat agree	Agree	Agree	Agree	Somewhat disagree	Disagree	Somewhat agree	Disagree	Neither agree nor disagree	Agree	Agree	Agree	Agree	Disagree	Disagree	Somewhat agree	Neither agree nor disagree
Male	58	White and Black African	Yes	Yes	32	About half the time	Sometimes	About half the time	Rarely	Never	Often	Often	Sometimes	About half the time	Sometimes	Sometimes	Rarely	Often	Strongly agree	Strongly agree	Strongly agree	Agree	Disagree	Agree	No	No	No	Agree	Somewhat disagree	Agree	Somewhat disagree	Agree	Somewhat agree	Agree	Agree	Agree	Disagree	Agree	Somewhat agree	Strongly agree	Somewhat agree	Somewhat agree	Agree	Agree	Disagree	Disagree	Disagree	Somewhat disagree	Somewhat agree
Male	32	English/Welsh/Scottish/Northern Irish/British	Yes	Yes	40	Most of the time	Most of the time	Most of the time	Never	Never	Always	Most of the time	Never	Sometimes	Often	Never	Most of the time	About half the time	Agree	Agree	Agree	Strongly agree	Disagree	Agree	No	No	No	Agree	Somewhat agree	Agree	Somewhat agree	Strongly agree	Neither agree nor disagree	Agree	Agree	Agree	Strongly agree	Disagree	Somewhat agree	Disagree	Disagree	Somewhat disagree	Disagree	Neither agree nor disagree	Somewhat agree	Disagree	Disagree	Somewhat disagree	Neither agree nor disagree
Male	26	English/Welsh/Scottish/Northern Irish/British	Yes	Yes	40	Sometimes	Most of the time	Most of the time	Rarely	Never	Sometimes	Often	Rarely	Sometimes	Often	Never	Never	Always	Agree	Agree	Agree	Strongly agree	Strongly disagree	Somewhat agree	No	No	No	Somewhat agree	Neither agree nor disagree	Agree	Somewhat disagree	Agree	Agree	Strongly agree	Strongly agree	Agree	Somewhat agree	Neither agree nor disagree	Somewhat agree	Neither agree nor disagree	Neither agree nor disagree	Somewhat agree	Neither agree nor disagree	Somewhat disagree	Agree	Strongly disagree	Disagree	Somewhat agree	Neither agree nor disagree
Male	40	English/Welsh/Scottish/Northern Irish/British	Yes	Yes	21	About half the time	Most of the time	Most of the time	Never	Never	Most of the time	Always	Never	Rarely	Always	Always	Sometimes	Always	Neither agree nor disagree	Somewhat agree	Strongly agree	Strongly agree	Somewhat agree	Strongly agree	No	No	No	Somewhat agree	Somewhat disagree	Agree	Somewhat agree	Strongly agree	Agree	Strongly agree	Agree	Strongly agree	Strongly agree	Disagree	Somewhat agree	Disagree	Disagree	Strongly disagree	Neither agree nor disagree	Strongly disagree	Somewhat disagree	Strongly disagree	Disagree	Strongly disagree	Disagree
Male	22	English/Welsh/Scottish/Northern Irish/British	Yes	No	62	Most of the time	Always	Most of the time	Rarely	Never	Always	Often	Never	Sometimes	Sometimes	About half the time	Often	Rarely	Strongly agree	Somewhat agree	Strongly agree	Strongly agree	Strongly disagree	Somewhat agree	Not sure	No	No	Neither agree nor disagree	Agree	Agree	Neither agree nor disagree	Strongly agree	Neither agree nor disagree	Strongly agree	Strongly agree	Neither agree nor disagree	Agree	Neither agree nor disagree	Somewhat agree	Neither agree nor disagree	Neither agree nor disagree	Neither agree nor disagree	Neither agree nor disagree	Somewhat agree	Strongly agree	Somewhat agree	Strongly disagree	Strongly disagree	Strongly disagree
Male	23	English/Welsh/Scottish/Northern Irish/British	Yes	Yes	43	Often	Most of the time	Most of the time	Rarely	Never	Often	Often	Never	Sometimes	Most of the time	About half the time	Rarely	Most of the time	Neither agree nor disagree	Strongly agree	Agree	Strongly agree	Strongly disagree	Strongly agree	No	Yes	No	Neither agree nor disagree	Agree	Somewhat agree	Somewhat disagree	Somewhat agree	Somewhat agree	Strongly agree	Agree	Strongly agree	Strongly agree	Somewhat disagree	Somewhat agree	Neither agree nor disagree	Disagree	Somewhat disagree	Neither agree nor disagree	Somewhat agree	Agree	Neither agree nor disagree	Strongly disagree	Somewhat agree	Somewhat agree
Female	21	English/Welsh/Scottish/Northern Irish/British	Yes	Yes	57	Sometimes	Most of the time	Most of the time	Rarely	Never	Always	Most of the time	Never	Sometimes	Most of the time	Often	Most of the time	Most of the time	Agree	Somewhat agree	Strongly agree	Strongly agree	Neither agree nor disagree	Strongly agree	Not sure	Not sure	No	Somewhat agree	Somewhat agree	Agree	Somewhat agree	Agree	Strongly agree	Strongly agree	Strongly agree	Agree	Strongly agree	Somewhat agree	Somewhat agree	Agree	Somewhat agree	Somewhat agree	Agree	Somewhat agree	Disagree	Disagree	Disagree	Somewhat disagree	Disagree
Male	39	English/Welsh/Scottish/Northern Irish/British	Yes	Yes	2	Most of the time	Most of the time	Most of the time	Never	Never	Always	Always	Never	Rarely	Always	Most of the time	Sometimes	Always	Strongly agree	Agree	Strongly agree	Strongly agree	Strongly agree	Strongly agree	Not sure	Not sure	No	Strongly agree	Strongly agree	Strongly agree	Strongly agree	Strongly agree	Strongly agree	Strongly agree	Strongly agree	Strongly agree	Strongly agree	Disagree	Somewhat agree	Neither agree nor disagree	Disagree	Disagree	Somewhat disagree	Somewhat disagree	Somewhat agree	Disagree	Disagree	Disagree	Somewhat disagree
Female	27	English/Welsh/Scottish/Northern Irish/British	Yes	Yes	15	Sometimes	Most of the time	Often	Rarely	Never	Always	Always	Never	Always	Often	Sometimes	Sometimes	About half the time	Neither agree nor disagree	Strongly agree	Agree	Agree	Strongly disagree	Strongly agree	No	Yes	No	Somewhat agree	Somewhat agree	Somewhat agree	Neither agree nor disagree	Agree	Somewhat agree	Agree	Somewhat disagree	Strongly agree	Agree	Somewhat agree	Somewhat agree	Somewhat disagree	Disagree	Neither agree nor disagree	Disagree	Strongly disagree	Agree	Strongly disagree	Disagree	Somewhat disagree	Disagree
Male	42	English/Welsh/Scottish/Northern Irish/British	Yes	Yes	16	Most of the time	Most of the time	Most of the time	Rarely	Never	Sometimes	Always	Never	Sometimes	Always	Sometimes	Rarely	Most of the time	Strongly agree	Strongly agree	Strongly agree	Strongly agree	Neither agree nor disagree	Agree	Not sure	Not sure	No	Somewhat agree	Somewhat agree	Agree	Agree	Strongly agree	Agree	Strongly agree	Strongly agree	Agree	Strongly agree	Somewhat disagree	Somewhat agree	Strongly disagree	Disagree	Disagree	Somewhat agree	Disagree	Agree	Agree	Disagree	Disagree	Neither agree nor disagree
Male	46	English/Welsh/Scottish/Northern Irish/British	Yes	Yes	10	Often	Often	Most of the time	Never	Never	Most of the time	Most of the time	Rarely	About half the time	Most of the time	Sometimes	Sometimes	Most of the time	Agree	Strongly agree	Agree	Strongly agree	Strongly disagree	Agree	No	Yes	No	Agree	Agree	Strongly agree	Disagree	Agree	Agree	Strongly agree	Strongly agree	Agree	Strongly agree	Strongly disagree	Somewhat agree	Somewhat agree	Strongly disagree	Strongly disagree	Agree	Disagree	Somewhat agree	Strongly disagree	Disagree	Strongly disagree	Strongly disagree
Male	46	English/Welsh/Scottish/Northern Irish/British	Yes	Yes	47	Rarely	Most of the time	Rarely	Never	Never	Often	Often	Never	Sometimes	Sometimes	Never	Rarely	Always	Disagree	Neither agree nor disagree	Agree	Strongly agree	Strongly disagree	Agree	No	No	No	Neither agree nor disagree	Neither agree nor disagree	Somewhat agree	Somewhat agree	Neither agree nor disagree	Agree	Strongly agree	Strongly agree	Agree	Strongly agree	Somewhat agree	Somewhat agree	Neither agree nor disagree	Somewhat disagree	Somewhat disagree	Somewhat agree	Disagree	Somewhat disagree	Disagree	Disagree	Disagree	Somewhat agree
Female	37	English/Welsh/Scottish/Northern Irish/British	Yes	Yes	15	Sometimes	Most of the time	Often	Never	Never	Often	Often	Never	Sometimes	Most of the time	Sometimes	Sometimes	Always	Agree	Agree	Somewhat agree	Strongly agree	Disagree	Agree	No	No	No	Somewhat agree	Disagree	Somewhat agree	Somewhat disagree	Somewhat agree	Disagree	Agree	Agree	Somewhat agree	Somewhat disagree	Somewhat disagree	Somewhat agree	Agree	Disagree	Somewhat disagree	Agree	Disagree	Neither agree nor disagree	Disagree	Somewhat agree	Somewhat agree	Somewhat agree
Female	55	Indian	Yes	Yes	36	Most of the time	Always	Most of the time	Rarely	Never	Always	Most of the time	Never	Rarely	About half the time	Sometimes	Often	Always	Neither agree nor disagree	Somewhat agree	Agree	Agree	Neither agree nor disagree	Somewhat agree	No	No	No	Neither agree nor disagree	Neither agree nor disagree	Disagree	Disagree	Neither agree nor disagree	Somewhat agree	Agree	Agree	Strongly agree	Agree	Somewhat disagree	Somewhat agree	Agree	Somewhat disagree	Somewhat disagree	Somewhat agree	Somewhat agree	Disagree	Somewhat disagree	Agree	Agree	Neither agree nor disagree
Female	45	English/Welsh/Scottish/Northern Irish/British	Yes	Yes	24	Often	Always	Always	Never	Never	Always	Most of the time	Never	Rarely	Most of the time	Often	Sometimes	Always	Agree	Strongly agree	Agree	Strongly agree	Neither agree nor disagree	Agree	No	Yes	No	Strongly agree	Agree	Strongly agree	Strongly agree	Strongly agree	Strongly agree	Strongly agree	Strongly agree	Strongly agree	Strongly agree	Disagree	Somewhat agree	Somewhat disagree	Somewhat disagree	Disagree	Disagree	Strongly disagree	Somewhat agree	Strongly disagree	Strongly disagree	Strongly disagree	Disagree
Male	30	Any other ethnic group	Yes	No	50	Always	Most of the time	Sometimes	Rarely	Never	Always	Always	Most of the time	Rarely	Sometimes	Most of the time	Often	Always	Disagree	Disagree	Somewhat disagree	Strongly agree	Strongly disagree	Agree	No	No	No	Disagree	Somewhat disagree	Neither agree nor disagree	Somewhat agree	Somewhat agree	Neither agree nor disagree	Strongly agree	Strongly agree	Agree	Strongly agree	Neither agree nor disagree	Somewhat agree	Neither agree nor disagree	Neither agree nor disagree	Neither agree nor disagree	Strongly agree	Agree	Disagree	Disagree	Disagree	Somewhat agree	Somewhat agree
Male	37	English/Welsh/Scottish/Northern Irish/British	Yes	Yes	-1	Rarely	Always	Most of the time	Never	Never	Always	Often	Never	Sometimes	Often	Never	Never	Always	Disagree	Agree	Somewhat agree	Agree	Strongly disagree	Somewhat agree	No	No	No	Disagree	Disagree	Agree	Strongly disagree	Agree	Neither agree nor disagree	Somewhat agree	Somewhat agree	Somewhat agree	Strongly agree	Neither agree nor disagree	Somewhat agree	Neither agree nor disagree	Somewhat disagree	Neither agree nor disagree	Agree	Neither agree nor disagree	Neither agree nor disagree	Neither agree nor disagree	Disagree	Neither agree nor disagree	Neither agree nor disagree
Female	23	Indian	Yes	No	25	Never	Most of the time	Most of the time	Sometimes	Never	Sometimes	Most of the time	Never	Rarely	Sometimes	Never	Never	Most of the time	Neither agree nor disagree	Somewhat agree	Strongly agree	Agree	Strongly agree	Strongly agree	Not sure	No	No	Somewhat agree	Somewhat disagree	Neither agree nor disagree	Somewhat agree	Agree	Strongly agree	Strongly agree	Strongly agree	Somewhat agree	Strongly agree	Somewhat disagree	Somewhat agree	Somewhat agree	Disagree	Somewhat disagree	Somewhat agree	Neither agree nor disagree	Neither agree nor disagree	Strongly disagree	Agree	Neither agree nor disagree	Neither agree nor disagree
Male	32	English/Welsh/Scottish/Northern Irish/British	Yes	Yes	40	Often	Always	Always	Never	Never	Most of the time	Most of the time	Never	Rarely	Sometimes	Sometimes	Rarely	Always	Agree	Strongly agree	Strongly agree	Strongly agree	Strongly disagree	Neither agree nor disagree	No	Yes	No	Agree	Somewhat disagree	Agree	Somewhat agree	Somewhat agree	Somewhat agree	Strongly agree	Agree	Strongly agree	Strongly agree	Somewhat disagree	Somewhat agree	Strongly disagree	Strongly disagree	Somewhat disagree	Disagree	Disagree	Disagree	Strongly disagree	Somewhat disagree	Somewhat agree	Strongly disagree
Male	43	English/Welsh/Scottish/Northern Irish/British	Yes	Yes	61	Sometimes	Most of the time	Most of the time	Never	Never	Often	Often	Never	Sometimes	Rarely	Sometimes	Sometimes	Always	Agree	Neither agree nor disagree	Agree	Strongly agree	Strongly disagree	Agree	Not sure	Not sure	No	Somewhat agree	Somewhat agree	Neither agree nor disagree	Somewhat agree	Somewhat disagree	Somewhat agree	Agree	Agree	Neither agree nor disagree	Strongly agree	Somewhat agree	Somewhat agree	Somewhat agree	Somewhat disagree	Somewhat agree	Somewhat agree	Somewhat disagree	Agree	Somewhat agree	Somewhat agree	Somewhat agree	Neither agree nor disagree
Female	36	Any other mixed/multiple ethnic group background	Yes	Yes	16	Sometimes	Most of the time	Most of the time	Sometimes	Never	Always	Sometimes	Never	Rarely	Often	Rarely	Rarely	Always	Somewhat agree	Neither agree nor disagree	Strongly agree	Strongly agree	Strongly agree	Strongly agree	No	No	No	Somewhat agree	Neither agree nor disagree	Strongly agree	Strongly agree	Somewhat agree	Agree	Strongly agree	Strongly agree	Strongly agree	Strongly agree	Disagree	Somewhat agree	Neither agree nor disagree	Disagree	Disagree	Disagree	Disagree	Neither agree nor disagree	Neither agree nor disagree	Disagree	Disagree	Strongly disagree
Female	48	English/Welsh/Scottish/Northern Irish/British	Yes	Yes	-1	Rarely	Always	Most of the time	Never	Never	Most of the time	Always	Never	Rarely	Most of the time	About half the time	Most of the time	Always	Somewhat disagree	Agree	Agree	Strongly agree	Strongly disagree	Agree	No	Not sure	No	Strongly agree	Somewhat disagree	Strongly agree	Strongly agree	Neither agree nor disagree	Strongly agree	Strongly agree	Strongly agree	Somewhat agree	Agree	Disagree	Somewhat agree	Neither agree nor disagree	Disagree	Strongly disagree	Somewhat agree	Strongly disagree	Strongly agree	Strongly disagree	Strongly disagree	Neither agree nor disagree	Strongly agree
Male	23	Any other ethnic group	No
Female	36	English/Welsh/Scottish/Northern Irish/British	Yes	Yes	14	Most of the time	Always	Most of the time	Never	Never	About half the time	Most of the time	Never	Sometimes	Often	About half the time	Sometimes	Always	Agree	Agree	Agree	Strongly agree	Agree	Agree	Not sure	No	No	Agree	Somewhat agree	Agree	Agree	Somewhat agree	Agree	Strongly agree	Agree	Agree	Strongly disagree	Disagree	Somewhat agree	Agree	Somewhat disagree	Strongly disagree	Somewhat disagree	Disagree	Agree	Neither agree nor disagree	Disagree	Neither agree nor disagree	Disagree
Female	38	English/Welsh/Scottish/Northern Irish/British	Yes	Yes	15	Often	Often	Often	Rarely	Never	Most of the time	Sometimes	Never	Sometimes	Sometimes	Rarely	Never	Most of the time	Agree	Agree	Strongly agree	Strongly agree	Neither agree nor disagree	Neither agree nor disagree	No	Yes	No	Agree	Agree	Strongly agree	Agree	Agree	Agree	Agree	Agree	Neither agree nor disagree	Somewhat agree	Disagree	Somewhat agree	Neither agree nor disagree	Disagree	Strongly disagree	Neither agree nor disagree	Somewhat disagree	Somewhat disagree	Somewhat disagree	Somewhat disagree	Disagree	Neither agree nor disagree
Female	59	English/Welsh/Scottish/Northern Irish/British	Yes	Yes	10	Often	Most of the time	Always	Rarely	Never	Always	Always	Never	Sometimes	Most of the time	Rarely	About half the time	Always	Agree	Agree	Agree	Strongly agree	Strongly agree	Strongly agree	No	No	Yes	Strongly agree	Somewhat agree	Strongly agree	Strongly agree	Strongly agree	Strongly agree	Strongly agree	Strongly agree	Strongly agree	Strongly agree	Strongly disagree	Strongly disagree	Disagree	Strongly disagree	Strongly disagree	Strongly disagree	Disagree	Disagree	Disagree	Strongly disagree	Disagree	Somewhat disagree
Male	29	Any other ethnic group	Yes	Yes	0	Often	Most of the time	Most of the time	Rarely	Never	Most of the time	Always	Rarely	Sometimes	Most of the time	Always	Most of the time	Always	Neither agree nor disagree	Neither agree nor disagree	Strongly agree	Strongly agree	Somewhat disagree	Strongly agree	No	Not sure	No	Somewhat agree	Agree	Strongly agree	Somewhat agree	Agree	Strongly agree	Agree	Strongly agree	Agree	Strongly agree	Neither agree nor disagree	Somewhat agree	Agree	Somewhat disagree	Strongly disagree	Somewhat agree	Strongly disagree	Neither agree nor disagree	Disagree	Strongly disagree	Strongly disagree	Somewhat agree
Male	54	English/Welsh/Scottish/Northern Irish/British	Yes	Yes	40	Most of the time	Most of the time	Sometimes	Never	Never	Most of the time	Always	Never	Often	About half the time	Always	Most of the time	Always	Neither agree nor disagree	Somewhat disagree	Agree	Agree	Strongly disagree	Agree	No	No	No	Somewhat disagree	Disagree	Agree	Somewhat agree	Strongly agree	Neither agree nor disagree	Agree	Agree	Agree	Strongly agree	Somewhat disagree	Somewhat disagree	Disagree	Somewhat disagree	Agree	Agree	Somewhat disagree	Somewhat agree	Strongly disagree	Disagree	Neither agree nor disagree	Neither agree nor disagree
Female	27	Any other ethnic group	Yes	No	30	Most of the time	Most of the time	Most of the time	Rarely	Never	Always	Most of the time		Sometimes	Most of the time	Most of the time	Always	Most of the time	Somewhat agree	Neither agree nor disagree	Strongly agree	Strongly agree	Somewhat agree	Strongly agree	No	No	No	Agree	Agree	Strongly agree	Disagree	Agree	Agree	Strongly agree	Strongly agree	Strongly agree	Strongly agree	Neither agree nor disagree	Somewhat agree	Somewhat agree	Somewhat disagree	Disagree	Agree	Strongly disagree	Neither agree nor disagree	Strongly disagree	Disagree	Strongly disagree	Disagree
Female	49	English/Welsh/Scottish/Northern Irish/British	Yes	Yes	3	Always	Always	Always	Rarely	Always	Most of the time	Most of the time	Never	Sometimes	Always	Most of the time	Most of the time	Always	Agree	Agree	Strongly agree	Agree	Disagree	Agree	No	No	No	Somewhat agree	Somewhat agree	Strongly agree	Somewhat agree	Strongly agree	Agree	Agree	Strongly agree	Strongly agree	Agree	Disagree	Somewhat agree	Somewhat disagree	Disagree	Disagree	Somewhat disagree	Strongly disagree	Disagree	Strongly disagree	Disagree	Disagree	Disagree
Male	41	English/Welsh/Scottish/Northern Irish/British	Yes	Yes	57	Never	Never	Sometimes	Sometimes	Never	Never	Never	Sometimes	Often	Never	Never	Never	Never	Strongly disagree	Disagree	Disagree	Agree	Strongly disagree	Agree	No	Yes	No	Disagree	Disagree	Agree	Disagree	Somewhat agree	Disagree	Disagree	Somewhat disagree	Strongly disagree	Disagree	Agree	Somewhat agree	Neither agree nor disagree	Agree	Agree	Agree	Agree	Agree	Neither agree nor disagree	Agree	Agree	Somewhat agree
Male	25	Any other ethnic group	Yes	No	60	About half the time	Most of the time	Always	Rarely	Never	Always	Most of the time	Rarely	Never	Sometimes	Often	About half the time	Always	Strongly agree	Strongly agree	Strongly agree	Strongly agree	Disagree	Strongly agree	Yes	Not sure	No	Somewhat agree	Strongly agree	Strongly agree	Strongly agree	Strongly agree	Strongly agree	Strongly agree	Strongly agree	Agree	Strongly agree	Neither agree nor disagree	Somewhat agree	Agree	Neither agree nor disagree	Neither agree nor disagree	Somewhat agree	Somewhat disagree	Agree	Somewhat disagree	Somewhat disagree	Agree	Somewhat agree
Female	51	English/Welsh/Scottish/Northern Irish/British	Yes	Yes	41	Most of the time	Always	Always	Never	Never	Always	Always	Never	Never	Sometimes	Most of the time	Sometimes	Never	Strongly agree	Strongly agree	Strongly agree	Strongly agree	Strongly disagree	Strongly agree	No	Yes	No	Agree	Agree	Strongly agree	Somewhat agree	Agree	Strongly agree	Strongly agree	Strongly agree	Agree	Strongly agree	Neither agree nor disagree	Somewhat agree	Somewhat agree	Neither agree nor disagree	Neither agree nor disagree	Neither agree nor disagree	Disagree	Somewhat disagree	Strongly disagree	Disagree	Somewhat disagree	Somewhat disagree
Male	37	Prefer not to say	Yes	No	-1	Often	Most of the time	Most of the time	Rarely	Never	Often	Often	Rarely	Rarely	Often	Often	Sometimes	Often	Neither agree nor disagree	Agree	Agree	Strongly agree	Disagree	Agree	Not sure	Not sure	No	Somewhat agree	Disagree	Somewhat agree	Somewhat agree	Agree	Somewhat agree	Somewhat agree	Somewhat agree	Somewhat agree	Agree	Somewhat disagree	Somewhat agree	Somewhat disagree	Disagree	Disagree	Somewhat disagree	Disagree	Agree	Disagree	Neither agree nor disagree	Neither agree nor disagree	Neither agree nor disagree
Female	54	English/Welsh/Scottish/Northern Irish/British	Yes	Yes	23	Most of the time	Most of the time	Most of the time	Never	Never	Always	Always	Never	Rarely	Sometimes	Most of the time	Most of the time	Always	Strongly agree	Strongly agree	Strongly agree	Strongly agree	Disagree	Agree	No	No	No	Somewhat agree	Somewhat agree	Agree	Somewhat agree	Somewhat agree	Somewhat agree	Strongly agree	Somewhat agree	Strongly agree	Strongly agree	Neither agree nor disagree	Somewhat agree	Agree	Somewhat agree	Somewhat agree	Agree	Somewhat agree	Agree	Disagree	Disagree	Agree	Agree
Male	54	White and Black African	Yes	Yes	3	Often	Most of the time	Most of the time	Rarely	Never	Most of the time	Often	Never	Sometimes	About half the time	Sometimes	Sometimes	Always	Somewhat disagree	Strongly agree	Strongly agree	Agree	Strongly disagree	Strongly agree	No	No	No	Neither agree nor disagree	Somewhat agree	Agree	Somewhat agree	Somewhat agree	Neither agree nor disagree	Agree	Agree	Agree	Agree	Neither agree nor disagree	Somewhat agree	Neither agree nor disagree	Neither agree nor disagree	Neither agree nor disagree	Somewhat agree	Neither agree nor disagree	Somewhat disagree	Neither agree nor disagree	Somewhat disagree	Somewhat disagree	Somewhat disagree
Female	24	Any other mixed/multiple ethnic group background	Yes	No	25	Sometimes	Most of the time	Always	Never	Never	Always	Always	Never	Rarely	Often	Sometimes	Sometimes	Always	Strongly agree	Somewhat agree	Strongly agree	Strongly agree	Strongly disagree	Agree	No	No	No	Somewhat disagree	Agree	Agree	Disagree	Agree	Agree	Strongly agree	Strongly agree	Strongly agree	Strongly agree	Neither agree nor disagree	Somewhat agree	Disagree	Disagree	Disagree	Disagree	Disagree	Disagree	Disagree	Somewhat disagree	Somewhat disagree	Neither agree nor disagree
Female	51	Indian	Yes	Yes	42	Most of the time	Always	Always	Never	Never	Always	Always	Never	Sometimes	Most of the time	Always	Most of the time	Always	Strongly agree	Strongly agree	Strongly agree	Strongly agree	Strongly disagree	Agree	No	Yes	No	Strongly agree	Strongly agree	Agree	Strongly agree	Strongly agree	Somewhat agree	Strongly agree	Strongly agree	Somewhat agree	Strongly agree	Neither agree nor disagree	Somewhat agree	Disagree	Disagree	Disagree	Somewhat agree	Somewhat disagree	Strongly disagree	Strongly disagree	Disagree	Strongly disagree	Somewhat disagree
Female	44	English/Welsh/Scottish/Northern Irish/British	Yes	Yes	43	Sometimes	Most of the time	About half the time	Sometimes	Never	Most of the time	Most of the time	Never	Rarely	Most of the time	Often	Sometimes	Always	Strongly agree	Somewhat agree	Strongly agree	Agree	Neither agree nor disagree	Somewhat agree	Not sure	No	No	Somewhat agree	Somewhat agree	Agree	Somewhat agree	Somewhat agree	Somewhat agree	Strongly agree	Agree	Agree	Strongly agree	Somewhat disagree	Somewhat agree	Somewhat agree	Somewhat agree	Somewhat agree	Somewhat agree	Disagree	Somewhat agree	Disagree	Somewhat disagree	Disagree	Somewhat agree
Male	33	Any other mixed/multiple ethnic group background	Yes	Yes	41	Always	Most of the time	Most of the time	Sometimes	Never	Often	Often	Often	Sometimes	Often	Often	Often	Most of the time	Strongly agree	Strongly agree	Strongly agree	Strongly agree	Strongly agree	Strongly agree	No	Yes	No	Somewhat agree	Neither agree nor disagree	Agree	Neither agree nor disagree	Agree	Agree	Strongly agree	Strongly agree	Agree	Strongly agree	Strongly disagree	Somewhat agree	Strongly disagree	Strongly disagree	Strongly disagree	Strongly disagree	Strongly disagree	Strongly disagree	Strongly disagree	Agree	Neither agree nor disagree	Somewhat disagree
Male	52	English/Welsh/Scottish/Northern Irish/British	Yes	Yes	12	Often	Most of the time	Always	Rarely	Never	Most of the time	Always	Never	About half the time	Often	Most of the time	Never	Always	Agree	Strongly agree	Strongly agree	Strongly agree	Neither agree nor disagree	Strongly agree	Not sure	Not sure	No	Agree	Strongly agree	Strongly agree	Agree	Agree	Agree	Strongly agree	Agree	Somewhat agree	Somewhat agree	Somewhat agree	Somewhat agree	Neither agree nor disagree	Neither agree nor disagree	Neither agree nor disagree	Agree	Disagree	Somewhat disagree	Somewhat disagree	Strongly disagree	Disagree	Neither agree nor disagree
Male	22	English/Welsh/Scottish/Northern Irish/British	Yes	Yes	55	Sometimes	Sometimes	Sometimes	Sometimes	Never	Rarely	Often	Never	Often	About half the time	Sometimes	Rarely	Rarely	Agree	Disagree	Agree	Strongly agree	Strongly disagree	Agree	No	No	Yes	Disagree	Somewhat disagree	Somewhat disagree	Disagree	Agree	Agree	Agree	Agree	Somewhat agree	Somewhat agree	Agree	Somewhat agree	Agree	Agree	Neither agree nor disagree	Agree	Agree	Agree	Agree	Neither agree nor disagree	Strongly agree	Strongly agree
Female	46	English/Welsh/Scottish/Northern Irish/British	Yes	Yes	28	Never	Always	Most of the time	Never	Never	Always	Sometimes	Never	Sometimes	Often	Sometimes	Never	About half the time	Disagree	Strongly agree	Strongly agree	Somewhat agree	Strongly disagree	Strongly agree	Not sure	Not sure	No	Neither agree nor disagree	Disagree	Agree	Neither agree nor disagree	Strongly agree	Neither agree nor disagree	Agree	Agree	Agree	Strongly agree	Agree	Somewhat agree	Agree	Somewhat agree	Agree	Agree	Somewhat agree	Strongly agree	Neither agree nor disagree	Somewhat disagree	Strongly agree	Agree
Female	36	English/Welsh/Scottish/Northern Irish/British	Yes	Yes	10	Often	Most of the time	Most of the time	Never	Never	Most of the time	Most of the time	Never	Sometimes	Most of the time	Most of the time	Often	Most of the time	Agree	Strongly agree	Agree	Strongly agree	Agree	Agree	No	No	No	Agree	Somewhat agree	Agree	Agree	Agree	Agree	Strongly agree	Strongly agree	Agree	Agree	Strongly disagree	Somewhat agree	Disagree	Strongly disagree	Strongly disagree	Disagree	Disagree	Disagree	Strongly disagree	Disagree	Disagree	Disagree
Female	23	English/Welsh/Scottish/Northern Irish/British	Yes	Yes	33	Sometimes	Most of the time	Always	Never	Never	Always	Most of the time	Never	Sometimes	Often	Most of the time	Most of the time	Always	Agree	Agree	Agree	Strongly agree	Strongly disagree	Agree	No	No	No	Agree	Somewhat agree	Agree	Agree	Agree	Agree	Agree	Agree	Agree	Strongly agree	Disagree	Somewhat disagree	Neither agree nor disagree	Somewhat disagree	Somewhat disagree	Somewhat agree	Agree	Somewhat disagree	Disagree	Disagree	Somewhat agree	Somewhat agree
Male	25	Any other ethnic group	Yes	No	74	Never	Always	Most of the time	Sometimes	Never	Most of the time	Sometimes	Sometimes	Rarely	Rarely	Rarely	Never	Often	Disagree	Agree	Agree	Agree	Strongly disagree	Agree	No	No	No	Somewhat agree	Disagree	Agree	Disagree	Agree	Neither agree nor disagree	Agree	Agree	Neither agree nor disagree	Agree	Agree	Somewhat agree	Disagree	Neither agree nor disagree	Disagree	Agree	Strongly agree	Agree	Disagree	Disagree	Somewhat disagree	Agree
Female	24	English/Welsh/Scottish/Northern Irish/British	Yes	Yes	-1	Most of the time	Most of the time	Most of the time	Rarely	Never	Always	Always	Never	Sometimes	Often	Rarely	Always	Often	Strongly agree	Strongly agree	Strongly agree	Strongly agree	Neither agree nor disagree	Agree	Not sure	Not sure	No	Somewhat disagree	Agree	Agree	Somewhat disagree	Agree	Somewhat agree	Strongly agree	Strongly agree	Somewhat agree	Strongly agree	Somewhat agree	Somewhat agree	Somewhat agree	Neither agree nor disagree	Somewhat agree	Somewhat agree	Neither agree nor disagree	Neither agree nor disagree	Strongly disagree	Disagree	Disagree	Somewhat disagree
Female	42	English/Welsh/Scottish/Northern Irish/British	Yes	Yes	40	Most of the time	Most of the time	Most of the time	Never	Never	Always	Always	Never	Often	Sometimes	Most of the time	Most of the time	Always	Somewhat agree	Strongly agree	Strongly agree	Strongly agree	Strongly disagree	Strongly agree	No	No	No	Somewhat agree	Neither agree nor disagree	Somewhat agree	Neither agree nor disagree	Somewhat disagree	Agree	Strongly agree	Strongly agree	Agree	Strongly agree	Somewhat agree	Somewhat agree	Somewhat disagree	Neither agree nor disagree	Somewhat disagree	Somewhat disagree	Disagree	Somewhat disagree	Strongly disagree	Strongly disagree	Disagree	Disagree
Male	31	Any other ethnic group	Yes	No	50	Sometimes	Always	Most of the time	Often	Never	Always	Often	Never	Rarely	Often	Always	Most of the time	Always	Neither agree nor disagree	Neither agree nor disagree	Strongly agree	Strongly agree	Strongly disagree	Strongly agree	No	No	Yes	Neither agree nor disagree	Neither agree nor disagree	Somewhat agree	Disagree	Neither agree nor disagree	Neither agree nor disagree	Strongly agree	Strongly agree	Agree	Strongly agree	Neither agree nor disagree	Disagree	Disagree	Strongly disagree	Disagree	Neither agree nor disagree	Disagree	Neither agree nor disagree	Disagree	Somewhat agree	Neither agree nor disagree	Neither agree nor disagree
Female	70	English/Welsh/Scottish/Northern Irish/British	Yes	Yes	5	Sometimes	Most of the time	Most of the time	Rarely	Never	Often	About half the time	Never	Sometimes	Never	Most of the time	Rarely	Most of the time	Strongly agree	Strongly agree	Strongly agree	Strongly agree	Strongly disagree	Disagree	No	No	Yes	Agree	Somewhat agree	Agree	Strongly agree	Strongly agree	Agree	Strongly agree	Agree	Agree	Somewhat agree	Neither agree nor disagree	Somewhat agree	Somewhat agree	Disagree	Disagree	Neither agree nor disagree	Somewhat disagree	Somewhat disagree	Strongly disagree	Strongly disagree	Disagree	Somewhat agree
Female	44	English/Welsh/Scottish/Northern Irish/British	Yes	Yes	16	Never	Most of the time	Sometimes	Never	Never	Often	Often	Never	Rarely	About half the time	Often	Rarely	Often	Disagree	Agree	Somewhat agree	Somewhat agree	Disagree	Agree	Not sure	Not sure	No	Somewhat disagree	Disagree	Somewhat agree	Neither agree nor disagree	Somewhat agree	Neither agree nor disagree	Somewhat agree	Somewhat agree	Disagree	Somewhat agree	Agree	Somewhat agree	Agree	Strongly agree	Strongly agree	Strongly agree	Somewhat disagree	Strongly agree	Somewhat agree	Disagree	Agree	Agree
Female	25	English/Welsh/Scottish/Northern Irish/British	Yes	Yes	10	Always	Most of the time	Always	Never	Never	Most of the time	Always	Never	Rarely	Most of the time	Rarely	Often	Always	Agree	Agree	Strongly agree	Strongly agree	Strongly disagree	Agree	Not sure	Yes	No	Agree	Agree	Agree	Somewhat agree	Somewhat agree	Strongly agree	Strongly agree	Strongly agree	Agree	Strongly agree	Disagree	Somewhat agree	Neither agree nor disagree	Neither agree nor disagree	Somewhat agree	Somewhat agree	Disagree	Agree	Disagree	Disagree	Strongly disagree	Neither agree nor disagree
Female	67	English/Welsh/Scottish/Northern Irish/British	Yes	Yes	10	Never	Always	Always	Never	Never	Always	Always	Never	Often	About half the time	Rarely	About half the time	Always	Agree	Strongly agree	Strongly agree	Strongly agree	Neither agree nor disagree	Strongly agree	No	No	No	Neither agree nor disagree	Disagree	Somewhat agree	Somewhat disagree	Somewhat disagree	Disagree	Agree	Somewhat disagree	Agree	Strongly agree	Somewhat agree	Somewhat agree	Neither agree nor disagree	Somewhat disagree	Disagree	Somewhat disagree	Somewhat disagree	Agree	Disagree	Somewhat disagree	Neither agree nor disagree	Somewhat agree
Male	25	Any other ethnic group	Yes	No	5	Often	Often	Most of the time	Rarely	Never	Most of the time	Often	Never	Rarely	Often	Rarely	Often	Most of the time	Agree	Somewhat disagree	Strongly agree	Strongly agree	Strongly disagree	Agree	Not sure	Not sure	No	Disagree	Neither agree nor disagree	Somewhat disagree	Strongly disagree	Somewhat disagree	Agree	Somewhat agree	Agree	Somewhat agree	Strongly agree	Neither agree nor disagree	Somewhat agree	Agree	Disagree	Disagree	Agree	Neither agree nor disagree	Agree	Neither agree nor disagree	Somewhat disagree	Somewhat agree	Somewhat agree
Female	51	Indian	Yes	Yes	75	Most of the time	Always	Most of the time	Sometimes	Never	Most of the time	Often	Never	Sometimes	Sometimes	Rarely	About half the time	Always	Somewhat agree	Somewhat disagree	Somewhat agree	Strongly agree	Agree	Disagree	No	Not sure	No	Somewhat disagree	Somewhat agree	Somewhat agree	Somewhat disagree	Somewhat agree	Somewhat disagree	Agree	Agree	Neither agree nor disagree	Agree	Somewhat disagree	Somewhat agree	Somewhat disagree	Somewhat agree	Somewhat agree	Somewhat agree	Somewhat agree	Somewhat agree	Somewhat agree	Agree	Somewhat agree	Somewhat agree
Female	35	English/Welsh/Scottish/Northern Irish/British	Yes	Yes	23	Always	Always	Always	Never	Never	Often	Often	Never	Sometimes	Most of the time	Never	Sometimes	Always	Disagree	Strongly agree	Strongly agree	Strongly agree	Strongly disagree	Strongly agree	Not sure	Yes	No	Strongly disagree	Somewhat agree	Strongly agree	Strongly disagree	Somewhat agree	Somewhat agree	Strongly agree	Strongly agree	Strongly agree	Strongly agree	Neither agree nor disagree	Somewhat agree	Agree	Disagree	Strongly disagree	Neither agree nor disagree	Somewhat agree	Somewhat agree	Neither agree nor disagree	Strongly disagree	Somewhat agree	Somewhat disagree
Female	24	Any other ethnic group	Yes	No	40	Most of the time	Most of the time	Always	Rarely	Never	Always	Most of the time	Rarely	About half the time	Sometimes	Often	Often	Often	Somewhat agree	Somewhat agree	Strongly agree	Strongly agree	Disagree	Strongly agree	Not sure	Yes	No	Somewhat agree	Neither agree nor disagree	Agree	Somewhat agree	Agree	Somewhat agree	Somewhat agree	Strongly agree	Agree	Agree	Disagree	Somewhat agree	Neither agree nor disagree	Disagree	Somewhat disagree	Neither agree nor disagree	Somewhat disagree	Strongly disagree	Strongly disagree	Disagree	Neither agree nor disagree	Neither agree nor disagree
Male	23	White and Black African	Yes	No	50	Never	Always	Always	Rarely	Never	Always	Sometimes	Never	Never	Always	Always	Sometimes	Often	Somewhat agree	Somewhat agree	Somewhat agree	Strongly agree	Somewhat agree	Agree	Not sure	Not sure	No	Somewhat agree	Somewhat agree	Neither agree nor disagree	Neither agree nor disagree	Agree	Strongly agree	Strongly agree	Strongly agree	Agree	Somewhat agree	Agree	Somewhat disagree	Neither agree nor disagree	Neither agree nor disagree	Somewhat agree	Somewhat agree	Somewhat disagree	Disagree	Neither agree nor disagree	Disagree	Somewhat agree	Disagree
Female	23	English/Welsh/Scottish/Northern Irish/British	Yes	Yes	15	About half the time	Always	Most of the time	Rarely	Never	Always	Always	Never	Rarely	About half the time	Most of the time	Sometimes	Often	Agree	Agree	Agree	Agree	Somewhat disagree	Strongly agree	No	No	No	Somewhat agree	Somewhat disagree	Agree	Neither agree nor disagree	Agree	Strongly agree	Strongly agree	Strongly agree	Somewhat agree	Somewhat agree	Somewhat agree	Somewhat agree	Neither agree nor disagree	Disagree	Disagree	Neither agree nor disagree	Somewhat disagree	Somewhat agree	Somewhat disagree	Disagree	Somewhat disagree	Somewhat agree
Female	49	English/Welsh/Scottish/Northern Irish/British	Yes	Yes	15	Most of the time	Always	Most of the time	Never	Never	Often	Sometimes	Never	Rarely	Sometimes	Rarely	Never	Always	Neither agree nor disagree	Neither agree nor disagree	Neither agree nor disagree	Agree	Strongly disagree	Somewhat agree	No	No	No	Somewhat agree	Somewhat agree	Agree	Neither agree nor disagree	Somewhat disagree	Agree	Somewhat agree	Strongly agree	Somewhat agree	Disagree	Somewhat agree	Somewhat agree	Somewhat agree	Neither agree nor disagree	Somewhat agree	Neither agree nor disagree	Somewhat disagree	Somewhat agree	Neither agree nor disagree	Somewhat disagree	Somewhat disagree	Somewhat agree
Female	51	English/Welsh/Scottish/Northern Irish/British	Yes	Yes	2	Most of the time	Most of the time	Always	Never	Never	Often	Often	Rarely	Sometimes	Most of the time	Often	Rarely	Most of the time	Agree	Strongly agree	Agree	Strongly agree	Neither agree nor disagree	Strongly agree	No	Not sure	No	Agree	Agree	Strongly agree	Agree	Somewhat agree	Agree	Strongly agree	Agree	Strongly agree	Strongly agree	Somewhat disagree	Somewhat agree	Somewhat disagree	Disagree	Strongly disagree	Disagree	Disagree	Agree	Strongly disagree	Disagree	Strongly disagree	Neither agree nor disagree
Female	23	Any other ethnic group	Yes	No	33	Sometimes	Most of the time	Most of the time	Never	Never	Always	Always	Never	Rarely	Most of the time	Most of the time	Always	Always	Strongly agree	Strongly agree	Strongly agree	Strongly agree	Strongly agree	Strongly agree	Not sure	Not sure	No	Agree	Somewhat agree	Agree	Somewhat agree	Somewhat agree	Disagree	Strongly agree	Strongly agree	Strongly agree	Strongly agree	Somewhat agree	Somewhat agree	Disagree	Somewhat disagree	Somewhat agree	Somewhat agree	Strongly disagree	Disagree	Strongly disagree	Disagree	Neither agree nor disagree	Strongly disagree
Male	43	English/Welsh/Scottish/Northern Irish/British	Yes	Yes	20	Often	Often	Often	Rarely	Never	Often	Often	Rarely	Often	Often	Most of the time	Sometimes	Most of the time	Agree	Agree	Agree	Strongly agree	Disagree	Disagree	Not sure	No	No	Somewhat agree	Somewhat disagree	Somewhat agree	Somewhat agree	Agree	Somewhat agree	Somewhat agree	Agree	Somewhat agree	Somewhat disagree	Somewhat agree	Somewhat agree	Somewhat agree	Neither agree nor disagree	Neither agree nor disagree	Somewhat agree	Neither agree nor disagree	Somewhat agree	Disagree	Somewhat disagree	Neither agree nor disagree	Disagree
Female	62	English/Welsh/Scottish/Northern Irish/British	Yes	Yes	19	About half the time	Often	About half the time	Sometimes	Never	Often	Often	Rarely	About half the time	Sometimes	Sometimes	Sometimes	Always	Strongly agree	Agree	Strongly agree	Strongly agree	Disagree	Strongly agree	No	Yes	No	Agree	Somewhat disagree	Strongly agree	Neither agree nor disagree	Neither agree nor disagree	Agree	Strongly agree	Strongly agree	Somewhat agree	Disagree	Disagree	Somewhat agree	Agree	Disagree	Neither agree nor disagree	Strongly agree	Somewhat agree	Somewhat agree	Disagree	Strongly disagree	Neither agree nor disagree	Neither agree nor disagree
Female	67	English/Welsh/Scottish/Northern Irish/British	Yes	Yes	-1	Never	Always	Always	Never	Never	Always	Always	Never	Rarely	Always	Often	Often	Always	Strongly agree	Strongly agree	Strongly agree	Strongly agree	Neither agree nor disagree	Strongly agree	No	Yes	No	Agree	Agree	Strongly agree	Agree	Agree	Neither agree nor disagree	Strongly agree	Strongly agree	Agree	Strongly agree	Disagree	Somewhat agree	Neither agree nor disagree	Disagree	Disagree	Disagree	Strongly disagree	Disagree	Strongly disagree	Strongly disagree	Strongly disagree	Strongly disagree
Female	22	English/Welsh/Scottish/Northern Irish/British	Yes	Yes	17	Most of the time	Always	Always	Never	Never	Always	Always	Never	Sometimes	Most of the time	Most of the time	Most of the time	Most of the time	Agree	Strongly agree	Strongly agree	Strongly agree	Strongly disagree	Strongly agree	No	No	No	Agree	Somewhat agree	Agree	Somewhat disagree	Somewhat agree	Agree	Strongly agree	Strongly agree	Strongly agree	Strongly agree	Neither agree nor disagree	Somewhat agree	Neither agree nor disagree	Disagree	Strongly disagree	Disagree	Disagree	Disagree	Strongly disagree	Strongly disagree	Disagree	Disagree
Female	23	English/Welsh/Scottish/Northern Irish/British	Yes	Yes	23	Most of the time	Always	Always	Never	Never	Always	Never	Never	Sometimes	Most of the time	Never	Sometimes	Most of the time	Strongly agree	Strongly agree	Strongly agree	Strongly agree	Disagree	Agree	Yes	Yes	No	Somewhat disagree	Neither agree nor disagree	Strongly agree	Somewhat agree	Strongly agree	Somewhat agree	Strongly agree	Strongly agree	Strongly agree	Strongly agree	Somewhat disagree	Somewhat agree	Somewhat agree	Disagree	Disagree	Somewhat disagree	Neither agree nor disagree	Agree	Somewhat disagree	Strongly disagree	Strongly disagree	Somewhat disagree
Female	58	English/Welsh/Scottish/Northern Irish/British	Yes	Yes	26	Often	Always	Always	Never	Never	Always	Most of the time	Never	Sometimes	Most of the time	Never	Always	Always	Strongly agree	Strongly agree	Strongly agree	Strongly agree	Disagree	Agree	Not sure	Not sure	No	Strongly agree	Strongly agree	Neither agree nor disagree	Strongly agree	Strongly agree	Strongly agree	Strongly agree	Strongly agree	Strongly agree	Strongly agree	Disagree	Somewhat agree	Disagree	Disagree	Disagree	Disagree	Somewhat agree	Somewhat disagree	Disagree	Disagree	Disagree	Disagree
Female	26	English/Welsh/Scottish/Northern Irish/British	Yes	Yes	12	Sometimes	Most of the time	Most of the time	Never	Never	Always	Most of the time	Never	Sometimes	Always	Often	Sometimes	Most of the time	Strongly agree	Strongly agree	Strongly agree	Strongly agree	Strongly disagree	Agree	Not sure	Yes	No	Agree	Somewhat disagree	Agree	Somewhat agree	Neither agree nor disagree	Agree	Strongly agree	Strongly agree	Somewhat agree	Somewhat agree	Somewhat agree	Somewhat agree	Agree	Somewhat disagree	Somewhat disagree	Somewhat disagree	Disagree	Disagree	Strongly disagree	Disagree	Disagree	Disagree
Female	68	English/Welsh/Scottish/Northern Irish/British	Yes	Yes	41	Sometimes	Most of the time	Sometimes	Sometimes	Never	Often	Often	Never	Rarely	Sometimes	Sometimes	Never	Often	Agree	Strongly agree	Strongly agree	Strongly agree	Strongly disagree	Somewhat agree	No	No	No	Somewhat agree	Neither agree nor disagree	Agree	Somewhat agree	Agree	Neither agree nor disagree	Agree	Agree	Disagree	Agree	Somewhat disagree	Somewhat agree	Neither agree nor disagree	Disagree	Disagree	Somewhat disagree	Strongly disagree	Disagree	Strongly disagree	Strongly disagree	Disagree	Disagree
Male	60	English/Welsh/Scottish/Northern Irish/British	Yes	Yes	33	Sometimes	Often	Most of the time	Rarely	Never	Always	Most of the time	Never	Rarely	Always	Always	Often	Always	Strongly agree	Strongly agree	Agree	Strongly agree	Strongly disagree	Neither agree nor disagree	No	No	No	Agree	Somewhat disagree	Agree	Agree	Agree	Somewhat agree	Agree	Agree	Somewhat agree	Agree	Neither agree nor disagree	Somewhat agree	Neither agree nor disagree	Somewhat disagree	Somewhat disagree	Disagree	Somewhat disagree	Somewhat agree	Neither agree nor disagree	Somewhat disagree	Neither agree nor disagree	Neither agree nor disagree
Male	25	Any other mixed/multiple ethnic group background	Yes	No	66	Never	Sometimes	Most of the time	Rarely	Never	Often	About half the time	Rarely	Rarely	Often	About half the time	Rarely	Most of the time	Somewhat agree	Neither agree nor disagree	Agree	Somewhat agree	Strongly disagree	Agree	Not sure	No	No	Strongly disagree	Strongly disagree	Disagree	Strongly disagree	Somewhat disagree	Somewhat agree	Somewhat disagree	Agree	Neither agree nor disagree	Strongly agree	Strongly agree	Somewhat agree	Strongly agree	Agree	Agree	Agree	Agree	Strongly agree	Neither agree nor disagree	Somewhat disagree	Strongly agree	Somewhat agree
Female	21	English/Welsh/Scottish/Northern Irish/British	Yes	Yes	-1	Most of the time	Most of the time	Always	Rarely	Never	Always	Always	Never	Rarely	Most of the time	Often	Often	Always	Strongly agree	Strongly agree	Strongly agree	Strongly agree	Strongly agree	Agree	Not sure	Not sure	No	Strongly agree	Somewhat agree	Agree	Agree	Strongly agree	Strongly agree	Strongly agree	Strongly agree	Strongly agree	Agree	Somewhat disagree	Somewhat agree	Somewhat agree	Somewhat disagree	Neither agree nor disagree	Neither agree nor disagree	Disagree	Disagree	Strongly disagree	Somewhat disagree	Somewhat disagree	Somewhat disagree
Male	42	English/Welsh/Scottish/Northern Irish/British	Yes	Yes	23	Most of the time	Most of the time	Most of the time	Rarely	Never	Always	Often	Never	Rarely	Most of the time	Most of the time	Often	Always	Strongly agree	Strongly agree	Strongly agree	Strongly agree	Neither agree nor disagree	Strongly agree	No	No	No	Neither agree nor disagree	Somewhat disagree	Agree	Disagree	Agree	Agree	Strongly agree	Strongly agree	Strongly agree	Strongly agree	Somewhat disagree	Somewhat agree	Agree	Somewhat disagree	Somewhat disagree	Somewhat agree	Disagree	Disagree	Strongly disagree	Strongly disagree	Disagree	Strongly disagree
Other	25	English/Welsh/Scottish/Northern Irish/British	Yes	Yes	0	Sometimes	Most of the time	Most of the time	Rarely	Never	Most of the time	Often	Never	Sometimes	Often	Never	Rarely	Rarely	Somewhat disagree	Agree	Strongly agree	Agree	Neither agree nor disagree	Agree	No	No	No	Somewhat agree	Somewhat agree	Neither agree nor disagree	Somewhat agree	Agree	Somewhat agree	Strongly agree	Strongly agree	Agree	Agree	Neither agree nor disagree	Somewhat agree	Neither agree nor disagree	Disagree	Disagree	Neither agree nor disagree	Strongly disagree	Somewhat disagree	Somewhat disagree	Disagree	Strongly disagree	Strongly disagree
Female	60	English/Welsh/Scottish/Northern Irish/British	Yes	Yes	94	Most of the time	Always	Most of the time	Never	Never	Always	Most of the time	Never	About half the time	Often	Often	Often	Always	Strongly agree	Strongly agree	Strongly agree	Agree	Disagree	Agree	No	No	No	Somewhat agree	Neither agree nor disagree	Somewhat agree	Somewhat agree	Agree	Somewhat agree	Agree	Agree	Disagree	Agree	Disagree	Somewhat agree	Agree	Strongly agree	Strongly agree	Strongly agree	Agree	Strongly agree	Disagree	Neither agree nor disagree	Somewhat agree	Strongly agree
Female	53	English/Welsh/Scottish/Northern Irish/British	Yes	Yes	50	About half the time	Always	Most of the time	Never	Never	Always	Most of the time	Never	Sometimes	Sometimes	Always	Often	Most of the time	Strongly agree	Strongly agree	Strongly agree	Strongly agree	Strongly disagree	Agree	No	No	No	Strongly agree	Disagree	Strongly agree	Strongly agree	Strongly agree	Strongly agree	Strongly agree	Strongly agree	Strongly agree	Strongly agree	Agree	Somewhat agree	Neither agree nor disagree	Somewhat disagree	Somewhat disagree	Neither agree nor disagree	Somewhat agree	Somewhat agree	Disagree	Somewhat disagree	Neither agree nor disagree	Neither agree nor disagree
Male	56	English/Welsh/Scottish/Northern Irish/British	Yes	Yes	14	Often	Most of the time	Most of the time	Never	Never	Most of the time	Most of the time	Never	Sometimes	Most of the time	Sometimes	Rarely	Often	Strongly agree	Strongly agree	Strongly agree	Strongly agree	Strongly disagree	Strongly agree	Not sure	Not sure	No	Disagree	Somewhat disagree	Somewhat agree	Disagree	Somewhat agree	Somewhat agree	Agree	Agree	Strongly agree	Strongly agree	Neither agree nor disagree	Somewhat agree	Somewhat agree	Somewhat disagree	Disagree	Somewhat disagree	Strongly disagree	Strongly disagree	Strongly disagree	Strongly disagree	Strongly disagree	Strongly disagree
Female	53	English/Welsh/Scottish/Northern Irish/British	Yes	Yes	11	Most of the time	Most of the time	Most of the time	Never	Never	Always	Often	Never	Rarely	Often	Sometimes	Often	Often	Strongly agree	Agree	Strongly agree	Strongly agree	Strongly disagree	Agree	Yes	Yes	No	Somewhat agree	Disagree	Agree	Somewhat disagree	Agree	Agree	Strongly agree	Agree	Agree	Strongly agree	Disagree	Somewhat agree	Somewhat disagree	Disagree	Somewhat disagree	Somewhat agree	Somewhat disagree	Strongly disagree	Strongly disagree	Strongly disagree	Disagree	Somewhat disagree
Female	22	English/Welsh/Scottish/Northern Irish/British	Yes	Yes	-1	Most of the time	Most of the time	Most of the time	Never	Never	Always	Most of the time	Never	Often	Never	Sometimes	Rarely	Always	Strongly agree	Strongly agree	Strongly agree	Strongly agree	Somewhat agree	Agree	Not sure	Not sure	No	Somewhat agree	Somewhat agree	Agree	Neither agree nor disagree	Somewhat agree	Strongly agree	Strongly agree	Strongly agree	Agree	Somewhat agree	Neither agree nor disagree	Somewhat agree	Somewhat agree	Neither agree nor disagree	Neither agree nor disagree	Somewhat agree	Disagree	Agree	Neither agree nor disagree	Disagree	Somewhat disagree	Disagree
Female	22	English/Welsh/Scottish/Northern Irish/British	Yes	Yes	29	About half the time	Most of the time	Most of the time	Rarely	Never	Always	Always	Never	About half the time	Sometimes	Sometimes	Never	Sometimes	Strongly agree	Strongly agree	Strongly agree	Strongly agree	Strongly disagree	Somewhat agree	Not sure	No	No	Somewhat disagree	Disagree	Somewhat disagree	Disagree	Neither agree nor disagree	Somewhat disagree	Strongly agree	Agree	Agree	Strongly agree	Somewhat agree	Somewhat agree	Somewhat agree	Somewhat disagree	Somewhat disagree	Agree	Somewhat agree	Strongly agree	Disagree	Disagree	Somewhat agree	Disagree
Female	27	English/Welsh/Scottish/Northern Irish/British	Yes	Yes	24	Most of the time	Always	Most of the time	Rarely	Never	Sometimes	Never	Never	Sometimes	About half the time	Never	About half the time	Always	Strongly disagree	Strongly disagree	Strongly disagree	Strongly agree	Neither agree nor disagree	Agree	No	Not sure	No	Somewhat agree	Strongly agree	Strongly agree	Agree	Strongly agree	Somewhat agree	Strongly agree	Strongly agree	Agree	Strongly agree	Neither agree nor disagree	Somewhat agree	Somewhat disagree	Neither agree nor disagree	Somewhat disagree	Neither agree nor disagree	Disagree	Somewhat agree	Neither agree nor disagree	Disagree	Somewhat agree	Neither agree nor disagree
Female	28	English/Welsh/Scottish/Northern Irish/British	Yes	Yes	15	About half the time	Most of the time	Sometimes	Never	Never	Always	Always	Never	Rarely	About half the time	Often	Rarely	Most of the time	Strongly agree	Strongly agree	Strongly agree	Strongly agree	Strongly disagree	Somewhat agree	Yes	Not sure	Yes	Neither agree nor disagree	Agree	Agree	Somewhat agree	Strongly agree	Somewhat disagree	Strongly agree	Somewhat agree	Agree	Somewhat disagree	Neither agree nor disagree	Somewhat agree	Somewhat agree	Somewhat disagree	Somewhat agree	Somewhat agree	Somewhat agree	Somewhat agree	Agree	Somewhat disagree	Somewhat agree	Neither agree nor disagree
Male	26	English/Welsh/Scottish/Northern Irish/British	Yes	Yes	-1	Sometimes	Sometimes	Most of the time	Never	Never	Often	About half the time	Never	Always	Sometimes	Never	Never	Always	Strongly agree	Somewhat disagree	Strongly agree	Agree	Disagree	Agree	Not sure	Yes	No	Disagree	Somewhat agree	Agree	Somewhat disagree	Somewhat agree	Neither agree nor disagree	Somewhat disagree	Agree	Neither agree nor disagree	Neither agree nor disagree	Agree	Somewhat agree	Agree	Somewhat disagree	Somewhat disagree	Agree	Somewhat disagree	Agree	Somewhat agree	Agree	Somewhat agree	Somewhat agree
Male	18	Carribean	Yes	No	50	Most of the time	Most of the time	Always	Rarely	Never	Always	Always	Never	Sometimes	Most of the time	Most of the time	Rarely	Always	Strongly agree	Strongly agree	Strongly agree	Strongly agree	Strongly disagree	Strongly agree	Not sure	Yes	No	Somewhat agree	Disagree	Agree	Agree	Strongly agree	Somewhat agree	Strongly agree	Agree	Strongly agree	Strongly agree	Disagree	Somewhat agree	Neither agree nor disagree	Neither agree nor disagree	Neither agree nor disagree	Strongly agree	Somewhat agree	Somewhat agree	Strongly disagree	Strongly disagree	Neither agree nor disagree	Somewhat agree
Female	24	English/Welsh/Scottish/Northern Irish/British	Yes	Yes	22	Most of the time	Always	About half the time	Sometimes	Never	Always	Always	Never	Sometimes	Often	Often	Often	Most of the time	Agree	Strongly agree	Strongly agree	Strongly agree	Disagree	Agree	No	No	Yes	Disagree	Agree	Agree	Somewhat disagree	Strongly agree	Somewhat agree	Strongly agree	Agree	Somewhat agree	Strongly agree	Somewhat agree	Somewhat agree	Neither agree nor disagree	Neither agree nor disagree	Neither agree nor disagree	Neither agree nor disagree	Neither agree nor disagree	Neither agree nor disagree	Disagree	Somewhat disagree	Disagree	Disagree
Female	29	English/Welsh/Scottish/Northern Irish/British	Yes	Yes	10	Sometimes	Most of the time	Most of the time	Rarely	Never	Always	Always	Never	Rarely	Most of the time	Always	About half the time	Always	Neither agree nor disagree	Neither agree nor disagree	Strongly agree	Strongly agree	Somewhat disagree	Strongly agree	Not sure	Not sure	No	Somewhat agree	Somewhat disagree	Agree	Agree	Neither agree nor disagree	Agree	Agree	Strongly agree	Neither agree nor disagree	Neither agree nor disagree	Strongly disagree	Somewhat agree	Strongly agree	Somewhat disagree	Neither agree nor disagree	Neither agree nor disagree	Strongly disagree	Somewhat agree	Strongly disagree	Disagree	Neither agree nor disagree	Neither agree nor disagree
Female	44	English/Welsh/Scottish/Northern Irish/British	Yes	Yes		Often	Always	Most of the time	Never	Never	Always	Most of the time	Never	Never	About half the time	Sometimes	Often	Always	Somewhat agree	Strongly disagree	Agree	Strongly agree	Strongly disagree	Strongly agree	No	No	No	Neither agree nor disagree	Neither agree nor disagree	Neither agree nor disagree	Strongly disagree	Strongly disagree	Somewhat agree	Agree	Somewhat agree	Strongly agree	Strongly agree	Neither agree nor disagree	Somewhat disagree	Disagree	Somewhat agree	Somewhat agree	Somewhat agree	Agree	Agree	Neither agree nor disagree	Agree	Strongly agree	Strongly agree
Male	25	Any other ethnic group	No
Female	27	English/Welsh/Scottish/Northern Irish/British	Yes	Yes	16	Most of the time	Often	Most of the time	Sometimes	Never	Most of the time	Often	Never	Sometimes	Often	Sometimes	Sometimes	Often	Agree	Agree	Agree	Strongly agree	Strongly agree	Agree	No	Not sure	No	Somewhat agree	Agree	Strongly agree	Somewhat disagree	Neither agree nor disagree	Somewhat agree	Strongly agree	Agree	Agree	Somewhat agree	Somewhat agree	Somewhat agree	Agree	Somewhat agree	Neither agree nor disagree	Somewhat agree	Disagree	Somewhat agree	Neither agree nor disagree	Strongly disagree	Neither agree nor disagree	Somewhat agree
Male	27	English/Welsh/Scottish/Northern Irish/British	Yes	Yes	28	Most of the time	Most of the time	Most of the time	Rarely	Never	Always	Always	Never	Often	Rarely	Never	Never	Always	Agree	Agree	Agree	Strongly agree	Somewhat agree	Somewhat agree	Not sure	Yes	No	Somewhat agree	Somewhat disagree	Somewhat agree	Somewhat disagree	Somewhat agree	Somewhat agree	Agree	Strongly agree	Strongly agree	Somewhat agree	Neither agree nor disagree	Somewhat agree	Neither agree nor disagree	Disagree	Somewhat disagree	Agree	Somewhat agree	Somewhat agree	Disagree	Disagree	Neither agree nor disagree	Somewhat agree
Female	69	English/Welsh/Scottish/Northern Irish/British	Yes	Yes	25	About half the time	Most of the time	Most of the time	Rarely	Never	Often	Often	Never	Sometimes	About half the time	About half the time	Sometimes	Always	Somewhat agree	Agree	Agree	Agree	Disagree	Agree	No	No	No	Agree	Somewhat agree	Somewhat agree	Agree	Somewhat agree	Somewhat agree	Agree	Agree	Agree	Agree	Neither agree nor disagree	Somewhat agree	Neither agree nor disagree	Neither agree nor disagree	Neither agree nor disagree	Somewhat agree	Somewhat agree	Neither agree nor disagree	Neither agree nor disagree	Somewhat disagree	Neither agree nor disagree	Somewhat disagree
Female	25	Prefer not to say	Yes	Yes	1	Often	Always	Most of the time	Rarely	Never	Always	Always	Never	Rarely	Always	Always	Always	Always	Agree	Somewhat agree	Strongly agree	Strongly agree	Neither agree nor disagree	Agree	No	Yes	No	Somewhat agree	Somewhat disagree	Neither agree nor disagree	Strongly disagree	Somewhat agree	Somewhat agree	Agree	Somewhat agree	Neither agree nor disagree	Strongly agree	Strongly agree	Somewhat agree	Agree	Somewhat agree	Somewhat agree	Agree	Agree	Agree	Somewhat disagree	Somewhat disagree	Agree	Agree
Female	25	Prefer not to say	Yes	No	64	Rarely	Always	Always	Rarely	Never	Most of the time	Always	Rarely	Rarely	Often	Always	Always	Always	Somewhat disagree	Somewhat disagree	Strongly agree	Strongly agree	Somewhat agree	Agree	No	No	No	Neither agree nor disagree	Somewhat agree	Somewhat agree	Disagree	Neither agree nor disagree	Neither agree nor disagree	Strongly agree	Somewhat agree	Somewhat disagree	Agree	Agree	Somewhat disagree	Agree	Disagree	Neither agree nor disagree	Somewhat agree	Agree	Neither agree nor disagree	Somewhat agree	Somewhat disagree	Somewhat agree	Somewhat agree
Male	28	Prefer not to say	Yes	No	19	Always	Most of the time	Always	Never	Never	Always	Always	Never	Never	Always	Always	Always	Always	Strongly agree	Strongly agree	Strongly agree	Strongly agree	Strongly disagree	Strongly agree	Not sure	No	No	Somewhat agree	Disagree	Agree	Neither agree nor disagree	Strongly agree	Neither agree nor disagree	Strongly agree	Somewhat agree	Strongly agree	Strongly agree	Somewhat disagree	Somewhat agree	Somewhat agree	Neither agree nor disagree	Neither agree nor disagree	Neither agree nor disagree	Neither agree nor disagree	Disagree	Strongly disagree	Disagree	Disagree	Neither agree nor disagree
Male	26	Any other ethnic group	No
Male	26	English/Welsh/Scottish/Northern Irish/British	Yes	Yes	21	About half the time	Often	Often	Rarely	Never	About half the time	About half the time	Rarely	About half the time	Often	Rarely	Rarely	Most of the time	Somewhat agree	Strongly agree	Strongly agree	Agree	Somewhat disagree	Agree	Not sure	Not sure	No	Somewhat disagree	Neither agree nor disagree	Agree	Somewhat agree	Strongly agree	Somewhat agree	Strongly agree	Strongly agree	Agree	Agree	Neither agree nor disagree	Somewhat agree	Neither agree nor disagree	Somewhat disagree	Somewhat disagree	Somewhat agree	Disagree	Somewhat disagree	Disagree	Disagree	Disagree	Somewhat disagree
Female	27	Any other ethnic group	No
Female	37	English/Welsh/Scottish/Northern Irish/British	Yes	Yes	9	Sometimes	Most of the time	Most of the time	Never	Never	Often	Always	Never	About half the time	About half the time	Often	Rarely	Always	Agree	Somewhat agree	Agree	Agree	Agree	Agree	Not sure	Not sure	No	Somewhat agree	Somewhat agree	Agree	Somewhat agree	Agree	Somewhat agree	Agree	Somewhat agree	Somewhat disagree	Agree	Neither agree nor disagree	Somewhat agree	Neither agree nor disagree	Disagree	Disagree	Neither agree nor disagree	Somewhat disagree	Disagree	Strongly disagree	Disagree	Disagree	Strongly disagree
Female	22	English/Welsh/Scottish/Northern Irish/British	Yes	Yes	19	Most of the time	Always	Always	Rarely	Never	Always	Most of the time	Never	Often	Sometimes	Rarely	Rarely	Most of the time	Somewhat agree	Strongly agree	Strongly agree	Strongly agree	Strongly agree	Strongly agree	No	No	No	Agree	Somewhat agree	Strongly agree	Agree	Strongly agree	Strongly agree	Strongly agree	Strongly agree	Agree	Agree	Neither agree nor disagree	Somewhat agree	Somewhat disagree	Somewhat disagree	Somewhat disagree	Neither agree nor disagree	Somewhat disagree	Agree	Disagree	Disagree	Disagree	Disagree
Male	30	English/Welsh/Scottish/Northern Irish/British	Yes	Yes	31	Most of the time	Most of the time	Often	Rarely	Never	Always	Most of the time	Never	Rarely	Most of the time	Never	Rarely	Most of the time	Strongly agree	Strongly agree	Strongly agree	Strongly agree	Strongly disagree	Strongly agree	No	Not sure	Yes	Neither agree nor disagree	Disagree	Agree	Disagree	Somewhat agree	Neither agree nor disagree	Strongly agree	Strongly agree	Agree	Strongly agree	Neither agree nor disagree	Somewhat agree	Disagree	Neither agree nor disagree	Neither agree nor disagree	Agree	Somewhat disagree	Disagree	Disagree	Strongly disagree	Somewhat agree	Somewhat agree
Male	28	English/Welsh/Scottish/Northern Irish/British	Yes	Yes	33	Often	Most of the time	Most of the time	Rarely	Never	Always	Sometimes	Rarely	Rarely	Most of the time	Sometimes	Often	Always	Agree	Agree	Agree	Strongly agree	Strongly disagree	Agree	Not sure	Not sure	No	Somewhat agree	Somewhat disagree	Agree	Neither agree nor disagree	Somewhat agree	Agree	Strongly agree	Agree	Agree	Agree	Disagree	Somewhat agree	Somewhat agree	Somewhat disagree	Somewhat disagree	Somewhat agree	Disagree	Somewhat agree	Disagree	Disagree	Agree	Somewhat disagree
Female	25	Any other mixed/multiple ethnic group background	Yes	No	49	Most of the time	Most of the time	Always	Never	Never	Often	Often	Never	Rarely	Never	Never	Most of the time	Always	Neither agree nor disagree	Neither agree nor disagree	Agree	Agree	Somewhat disagree	Neither agree nor disagree	Not sure	Not sure	No	Neither agree nor disagree	Somewhat disagree	Disagree	Somewhat disagree	Somewhat agree	Somewhat disagree	Somewhat disagree	Somewhat agree	Somewhat disagree	Agree	Strongly disagree	Somewhat agree	Somewhat agree	Neither agree nor disagree						Somewhat agree	Agree	Somewhat agree
Female	69	English/Welsh/Scottish/Northern Irish/British	Yes	Yes	20	Often	Most of the time	Sometimes	Sometimes		Often	Always	Never	Sometimes	Sometimes	Always	Sometimes	Always	Agree	Agree	Agree	Agree	Strongly agree	Agree	No	No	No	Somewhat agree	Disagree	Somewhat agree	Neither agree nor disagree	Disagree	Agree	Agree	Somewhat agree	Somewhat disagree	Disagree	Somewhat disagree	Somewhat agree	Somewhat disagree	Somewhat disagree	Somewhat disagree	Somewhat agree	Disagree	Somewhat disagree	Disagree	Somewhat disagree	Neither agree nor disagree	Somewhat disagree
Female	18	English/Welsh/Scottish/Northern Irish/British	Yes	No	50	Sometimes	Sometimes	Sometimes	Sometimes	Never	Always	Most of the time	Never	Sometimes	Sometimes	About half the time	About half the time	Always	Strongly disagree	Strongly agree	Neither agree nor disagree	Agree	Neither agree nor disagree	Neither agree nor disagree	No	No	No	Neither agree nor disagree	Strongly agree	Agree	Agree	Strongly agree	Somewhat agree	Agree	Strongly agree	Agree	Neither agree nor disagree	Agree	Somewhat agree	Agree	Agree	Neither agree nor disagree	Agree	Agree	Agree	Neither agree nor disagree	Agree	Agree	Somewhat agree
Female	24	Any other ethnic group	Yes	No	50	Sometimes	Most of the time	Always	Rarely	Never	Always	Most of the time	Never	Rarely	Often	Sometimes	Most of the time	Always	Strongly agree	Somewhat agree	Strongly agree	Strongly agree	Disagree	Agree	No	No	No	Somewhat agree	Neither agree nor disagree	Neither agree nor disagree	Somewhat agree	Somewhat agree	Somewhat agree	Strongly agree	Strongly agree	Agree	Strongly agree	Disagree	Somewhat agree	Neither agree nor disagree	Neither agree nor disagree	Neither agree nor disagree	Agree	Agree	Agree	Disagree	Somewhat agree	Somewhat agree	Somewhat agree
Female	23	English/Welsh/Scottish/Northern Irish/British	Yes	Yes	-1	Often	Always	Always	Rarely	Never	Always	Most of the time	Never	About half the time	About half the time	Often	Sometimes	Always	Strongly agree	Strongly agree	Strongly agree	Strongly agree	Strongly agree	Strongly agree	No	Yes	No	Strongly agree	Strongly agree	Strongly agree	Agree	Strongly agree	Strongly agree	Strongly agree	Strongly agree	Strongly agree	Strongly agree	Disagree	Somewhat agree	Neither agree nor disagree	Strongly disagree	Strongly disagree	Neither agree nor disagree	Disagree	Agree	Neither agree nor disagree	Neither agree nor disagree	Disagree	Somewhat agree
Female	61	English/Welsh/Scottish/Northern Irish/British	Yes	Yes	20	Sometimes	Often	Often	Rarely	Never	Always	Often	Never	Sometimes	Often	Often	Often	Often	Agree	Agree	Agree	Agree	Disagree	Agree	No	Yes	No	Agree	Somewhat agree	Agree	Agree	Agree	Agree	Strongly agree	Strongly agree	Agree	Somewhat agree	Neither agree nor disagree	Somewhat agree	Neither agree nor disagree	Disagree	Strongly disagree	Disagree	Somewhat disagree	Somewhat agree	Somewhat disagree	Strongly disagree	Disagree	Disagree
Male	25	Any other ethnic group	Yes	No	27	Rarely	Always	Always	Sometimes	Never	Most of the time	Always	Never	Never	Often	Never	Sometimes	Most of the time	Disagree	Agree	Strongly agree	Strongly agree	Disagree	Agree	No	No	No	Strongly disagree	Neither agree nor disagree	Neither agree nor disagree	Strongly disagree	Neither agree nor disagree	Somewhat disagree	Strongly agree	Agree	Strongly agree	Strongly agree	Somewhat agree	Somewhat agree	Neither agree nor disagree	Somewhat agree	Neither agree nor disagree	Somewhat agree	Somewhat agree	Somewhat agree	Neither agree nor disagree	Somewhat disagree	Somewhat agree	Somewhat agree
Male	19	English/Welsh/Scottish/Northern Irish/British	Yes	Yes	48	Often	About half the time	Sometimes	Sometimes	Never	Always	Most of the time	Rarely	Sometimes	About half the time	Rarely	Never	Rarely	Strongly agree	Strongly agree	Strongly agree	Strongly agree	Disagree	Strongly agree	Not sure	Yes	No	Somewhat disagree	Somewhat agree	Strongly agree	Disagree	Agree	Strongly agree	Agree	Agree	Agree	Agree	Neither agree nor disagree	Somewhat agree	Neither agree nor disagree	Somewhat disagree	Somewhat disagree	Neither agree nor disagree	Somewhat disagree	Neither agree nor disagree	Strongly disagree	Disagree	Disagree	Disagree
Female	38	English/Welsh/Scottish/Northern Irish/British	Yes	Yes	9	Often	Always	Most of the time	Sometimes	Never	Always	Most of the time	Never	Sometimes	Often	Always	Most of the time	Most of the time	Agree	Agree	Strongly agree	Strongly agree	Strongly disagree	Agree	No	No	No	Agree	Somewhat agree	Strongly agree	Agree	Somewhat agree	Strongly agree	Strongly agree	Strongly agree	Agree	Somewhat agree	Somewhat disagree	Somewhat agree	Somewhat disagree	Disagree	Strongly disagree	Somewhat disagree	Somewhat disagree	Somewhat disagree	Strongly disagree	Disagree	Disagree	Disagree
Female	24	English/Welsh/Scottish/Northern Irish/British	Yes	Yes	22	Often	Often	Often	Rarely	Never	Always	Most of the time	Never	Often	Rarely	Sometimes	Sometimes	Sometimes	Somewhat agree	Agree	Agree	Agree	Somewhat agree	Strongly agree	Yes	Yes	No	Agree	Somewhat agree	Disagree	Neither agree nor disagree	Somewhat disagree	Somewhat disagree	Strongly agree	Agree	Strongly agree	Agree	Neither agree nor disagree	Somewhat agree	Neither agree nor disagree	Disagree	Neither agree nor disagree	Neither agree nor disagree	Neither agree nor disagree	Somewhat agree	Disagree	Disagree	Somewhat agree	Neither agree nor disagree
Female	22	English/Welsh/Scottish/Northern Irish/British	Yes	Yes	11	Most of the time	Often	Often	Sometimes	Never	Often	Most of the time	Never	About half the time	About half the time	Sometimes	Rarely	About half the time	Strongly agree	Strongly agree	Strongly agree	Agree	Neither agree nor disagree	Agree	Not sure	Not sure	No	Somewhat agree	Neither agree nor disagree	Somewhat agree	Somewhat disagree	Somewhat agree	Strongly agree	Strongly agree	Strongly agree	Somewhat agree	Agree	Somewhat agree	Somewhat agree	Somewhat disagree	Somewhat disagree	Strongly disagree	Somewhat disagree	Neither agree nor disagree	Somewhat agree	Somewhat disagree	Somewhat disagree	Somewhat disagree	Somewhat agree
Male	26	English/Welsh/Scottish/Northern Irish/British	Yes	Yes	54	Most of the time	Often	Sometimes	Sometimes	Never	Sometimes	Often	Never	Sometimes	Often	Rarely	Never	Often	Neither agree nor disagree	Agree	Agree	Somewhat agree	Strongly disagree	Neither agree nor disagree	No	No	No	Somewhat disagree	Disagree	Neither agree nor disagree	Disagree	Somewhat agree	Somewhat disagree	Agree	Somewhat agree	Agree	Somewhat agree	Somewhat agree	Somewhat agree	Somewhat agree	Neither agree nor disagree	Somewhat agree	Agree	Neither agree nor disagree	Somewhat agree	Somewhat disagree	Disagree	Agree	Somewhat disagree
Male	20	English/Welsh/Scottish/Northern Irish/British	Yes	Yes	58	Most of the time	About half the time	Sometimes	Sometimes	Never	Most of the time	Most of the time	Never	Rarely	Sometimes	Often	Rarely	Sometimes	Strongly agree	Strongly agree	Strongly agree	Agree	Strongly disagree	Strongly agree	No	Not sure	No	Neither agree nor disagree	Agree	Somewhat agree	Agree	Agree	Agree	Agree	Agree	Somewhat agree	Agree	Somewhat disagree	Somewhat agree	Somewhat disagree	Neither agree nor disagree	Somewhat disagree	Agree	Somewhat agree	Agree	Somewhat disagree	Somewhat agree	Somewhat disagree	Somewhat disagree
Female	21	English/Welsh/Scottish/Northern Irish/British	Yes	Yes	9	Sometimes	Most of the time	Most of the time	Rarely	Never	Often	Often	Never	Sometimes	About half the time	Sometimes	About half the time	Always	Strongly agree	Strongly agree	Strongly agree	Agree	Disagree	Somewhat agree	No	No	No	Somewhat agree	Somewhat agree	Strongly agree	Somewhat agree	Strongly agree	Somewhat agree	Strongly agree	Agree	Somewhat agree	Agree	Neither agree nor disagree	Somewhat agree	Somewhat agree	Neither agree nor disagree	Somewhat disagree	Somewhat agree	Somewhat disagree	Somewhat agree	Disagree	Disagree	Disagree	Disagree
Female	38	English/Welsh/Scottish/Northern Irish/British	No
Female	39	English/Welsh/Scottish/Northern Irish/British	Yes	Yes	70	Always	Always	Always	Never	Never	Always	Most of the time	Never	Sometimes	Always	Always	Often	Always	Strongly agree	Neither agree nor disagree	Strongly agree	Strongly agree	Strongly disagree	Strongly agree	Not sure	No	Yes	Disagree	Somewhat agree	Somewhat agree	Neither agree nor disagree	Neither agree nor disagree	Neither agree nor disagree	Strongly agree	Somewhat agree	Somewhat agree	Strongly agree	Somewhat disagree	Somewhat agree	Somewhat agree	Neither agree nor disagree	Somewhat agree	Somewhat agree	Neither agree nor disagree	Neither agree nor disagree	Neither agree nor disagree	Somewhat disagree	Somewhat agree	Somewhat agree
Male	20	English/Welsh/Scottish/Northern Irish/British	Yes	Yes	45	Sometimes	Rarely	Rarely	Often	Never	Often	About half the time	Sometimes	Most of the time	Rarely	Never	Never	Never	Strongly disagree	Strongly disagree	Somewhat agree	Strongly agree	Strongly disagree	Agree	No	No	No	Disagree	Disagree	Disagree	Strongly disagree	Disagree	Somewhat disagree	Somewhat agree	Agree	Strongly disagree	Neither agree nor disagree	Agree	Somewhat agree	Strongly agree	Agree	Strongly agree	Strongly agree	Strongly agree	Strongly agree	Strongly agree	Strongly agree	Strongly agree	Strongly agree
Male	19	English/Welsh/Scottish/Northern Irish/British	Yes	Yes	-1	Sometimes	Often	Often	Rarely	Never	Most of the time	Sometimes	Never	Sometimes	Often	Never	Rarely	Often	Agree	Strongly agree	Agree	Strongly agree	Disagree	Agree	No	No	No	Somewhat disagree	Agree	Strongly agree	Somewhat agree	Agree	Agree	Strongly agree	Agree	Somewhat agree	Strongly agree	Disagree	Somewhat agree	Somewhat disagree	Strongly disagree	Strongly disagree	Disagree	Somewhat disagree	Somewhat disagree	Strongly disagree	Somewhat disagree	Somewhat disagree	Disagree
Male	19	Indian	No
Female	28	English/Welsh/Scottish/Northern Irish/British	Yes	Yes	38	Most of the time	Always	Most of the time	Never	Never	Always	Always	Never	Sometimes	Most of the time	Sometimes	Often	Always	Strongly agree	Strongly agree	Strongly agree	Strongly agree	Strongly disagree	Agree	No	Yes	No	Somewhat agree	Somewhat agree	Agree	Agree	Somewhat agree	Agree	Strongly agree	Strongly agree	Agree	Strongly agree	Disagree	Somewhat agree	Disagree	Strongly disagree	Disagree	Disagree	Disagree	Somewhat disagree	Somewhat agree	Disagree	Disagree	Disagree
Female	23	Any other ethnic group	Yes	No	50	Always	Most of the time	Always	Never	Never	Always	Always	Never	Never	Sometimes	Most of the time	Often	Always	Agree	Disagree	Agree	Strongly agree	Strongly disagree	Somewhat agree	No	Yes	No	Strongly agree	Neither agree nor disagree	Agree	Somewhat agree	Agree	Strongly agree	Strongly agree	Strongly agree	Strongly agree	Agree	Disagree	Somewhat agree	Neither agree nor disagree	Somewhat disagree	Disagree	Neither agree nor disagree	Somewhat disagree	Somewhat disagree	Strongly disagree	Somewhat disagree	Somewhat agree	Neither agree nor disagree
Female	23	Any other ethnic group	Yes	No	50	Most of the time	Always	Always	Rarely	Never	Always	Always	Rarely	Sometimes	About half the time	Often	Sometimes	Sometimes	Agree	Neither agree nor disagree	Strongly agree	Agree	Disagree	Somewhat agree	Yes	Not sure	Yes	Somewhat agree	Somewhat agree	Neither agree nor disagree	Somewhat disagree	Agree	Agree	Strongly agree	Strongly agree	Strongly agree	Agree	Neither agree nor disagree	Somewhat agree	Neither agree nor disagree	Neither agree nor disagree	Somewhat disagree	Somewhat agree	Agree	Agree	Neither agree nor disagree	Somewhat disagree	Agree	Neither agree nor disagree
Male	63	English/Welsh/Scottish/Northern Irish/British	Yes	Yes	23	Rarely	Most of the time	Often	Never	Never	Always	Most of the time	Never	Sometimes	Most of the time	Most of the time	Often	Always	Strongly agree	Strongly agree	Strongly agree	Strongly agree	Strongly agree	Agree	No	Yes	No	Strongly agree	Agree	Agree	Somewhat agree	Somewhat agree	Agree	Agree	Agree			Somewhat agree	Somewhat agree	Somewhat agree	Neither agree nor disagree	Somewhat disagree	Somewhat agree	Strongly disagree	Somewhat agree	Disagree	Strongly disagree	Somewhat agree	Somewhat disagree
Male	19	English/Welsh/Scottish/Northern Irish/British	Yes	Yes	28	Often	Always	Most of the time	Often	Never	Most of the time	Always	Never	Sometimes	Often	Rarely	Never	Always	Strongly agree	Strongly agree	Strongly agree	Strongly agree	Strongly disagree	Strongly agree	Yes	Not sure	No	Strongly agree	Somewhat disagree	Strongly agree	Strongly agree	Strongly agree	Strongly agree	Agree	Strongly agree	Strongly agree	Strongly agree	Strongly disagree	Somewhat agree	Neither agree nor disagree	Strongly disagree	Strongly disagree	Strongly disagree	Strongly disagree	Somewhat agree	Strongly disagree	Strongly disagree	Disagree	Strongly disagree
Female	24	Prefer not to say	Yes	Yes	35	Most of the time	Most of the time	Most of the time	About half the time	Never	Always	Always	Never	Rarely	Often	Often	Always	Always	Neither agree nor disagree	Somewhat agree	Agree	Strongly agree	Somewhat agree	Strongly agree	No	Not sure	No	Somewhat agree	Neither agree nor disagree	Agree	Disagree	Neither agree nor disagree	Strongly agree	Strongly agree	Strongly agree	Agree	Strongly agree	Somewhat agree	Somewhat agree	Neither agree nor disagree	Somewhat agree	Agree	Agree	Agree	Agree	Disagree	Disagree	Somewhat disagree	Neither agree nor disagree
Female	24	American	Yes	No	92	Always	Always	Always	Never	Never	Always	Always	Never	Never	Sometimes	Never	Always	Always	Neither agree nor disagree	Strongly agree	Neither agree nor disagree	Strongly agree	Strongly disagree	Strongly agree	Not sure	No	Yes	Somewhat agree	Strongly disagree	Agree	Agree	Strongly agree	Strongly agree	Strongly agree	Strongly agree	Agree	Somewhat agree	Somewhat agree	Somewhat agree	Strongly agree	Somewhat agree	Strongly disagree	Somewhat agree	Strongly agree	Somewhat agree	Strongly agree	Somewhat disagree	Strongly agree	Strongly agree
Female	19	English/Welsh/Scottish/Northern Irish/British	Yes	Yes	29	Sometimes	Often	Often	Sometimes	Never	Always	Most of the time	Never	Often	Most of the time	Never	Never	Most of the time	Strongly agree	Agree	Somewhat agree	Strongly agree	Strongly disagree	Agree	Not sure	Not sure	No	Disagree	Somewhat disagree	Somewhat disagree	Strongly disagree	Somewhat agree	Strongly agree	Strongly agree	Strongly agree	Somewhat agree	Disagree	Somewhat agree	Somewhat agree	Neither agree nor disagree	Somewhat disagree	Somewhat disagree	Agree	Somewhat agree	Agree	Disagree	Disagree	Strongly agree	Somewhat agree
Male	24	English/Welsh/Scottish/Northern Irish/British	Yes	No		Always	Most of the time	Never	Rarely	Never	Often	Always	Never	Rarely	Often	Rarely	Often	Always	Neither agree nor disagree	Neither agree nor disagree	Agree	Strongly agree	Disagree	Neither agree nor disagree	Not sure	No	No	Somewhat agree	Somewhat agree	Agree	Somewhat agree	Strongly agree	Somewhat agree	Agree	Strongly agree	Strongly agree	Strongly agree	Agree	Somewhat agree	Neither agree nor disagree	Disagree	Somewhat disagree	Somewhat agree	Neither agree nor disagree	Agree	Disagree	Strongly disagree	Neither agree nor disagree	Disagree
Female	59	English/Welsh/Scottish/Northern Irish/British	No
Male	20	English/Welsh/Scottish/Northern Irish/British	Yes	Yes	13	Always	Most of the time	Most of the time	Never	Never	Most of the time	About half the time	Never	Sometimes	Most of the time	Rarely	Rarely	Most of the time	Strongly agree	Strongly agree	Agree	Strongly agree	Disagree	Agree	No	Yes	No	Agree	Agree	Agree	Agree	Agree	Agree	Agree	Agree	Strongly agree	Strongly agree	Disagree	Somewhat agree	Disagree	Disagree	Disagree	Somewhat disagree	Disagree	Disagree	Strongly disagree	Strongly disagree	Somewhat disagree	Disagree
Female	20	English/Welsh/Scottish/Northern Irish/British	Yes	Yes	50	Sometimes	Often	About half the time	Sometimes	Never	Most of the time	Always	Never	Often	About half the time	About half the time	Often	Always	Agree	Strongly agree	Agree	Somewhat agree	Neither agree nor disagree	Agree	No	No	No	Disagree	Somewhat disagree	Disagree	Disagree	Somewhat agree	Somewhat agree	Agree	Somewhat agree	Neither agree nor disagree	Somewhat agree	Somewhat agree	Somewhat agree	Disagree	Neither agree nor disagree	Neither agree nor disagree	Agree	Agree	Somewhat agree	Somewhat agree	Disagree	Agree	Agree
Male	61	English/Welsh/Scottish/Northern Irish/British	Yes	Yes	14	Often	Most of the time	Often	Rarely	Never	Most of the time	Sometimes	Never	Rarely	Most of the time	Sometimes	Sometimes	Always	Neither agree nor disagree	Strongly agree	Agree	Strongly disagree	Strongly disagree	Agree	No	No	No	Agree	Somewhat disagree	Strongly agree	Agree	Agree	Agree	Strongly agree	Agree	Neither agree nor disagree	Agree	Strongly disagree	Somewhat agree	Disagree	Strongly disagree	Strongly disagree	Strongly disagree	Disagree	Somewhat agree	Strongly disagree	Strongly disagree	Disagree	Somewhat agree
Female	24	Any other ethnic group	Yes	Yes	-1	Most of the time	Most of the time	Always	Rarely	Never	About half the time	About half the time	Rarely	Always	Often	Never	Never	Rarely	Neither agree nor disagree	Neither agree nor disagree	Neither agree nor disagree	Agree	Strongly disagree	Disagree	No	No	No	Strongly disagree	Somewhat disagree	Neither agree nor disagree	Disagree	Neither agree nor disagree	Disagree	Strongly agree	Somewhat agree	Somewhat agree	Strongly agree	Neither agree nor disagree	Somewhat agree	Agree	Neither agree nor disagree	Neither agree nor disagree	Neither agree nor disagree	Neither agree nor disagree	Neither agree nor disagree	Neither agree nor disagree	Disagree	Neither agree nor disagree	Neither agree nor disagree
Male	19	Any other ethnic group	Yes	No		Often	Most of the time	Most of the time	Never	Never	Always	Often	Never	Sometimes	Often	Rarely	Most of the time	Always	Disagree	Strongly agree	Agree	Agree	Strongly disagree	Somewhat agree	No	No	No	Somewhat agree	Neither agree nor disagree	Disagree	Disagree	Neither agree nor disagree	Somewhat agree	Agree	Agree	Agree	Strongly agree	Somewhat disagree	Somewhat agree	Neither agree nor disagree	Neither agree nor disagree	Neither agree nor disagree	Neither agree nor disagree	Neither agree nor disagree	Somewhat agree	Neither agree nor disagree	Neither agree nor disagree	Somewhat agree	Somewhat agree
Male	22	English/Welsh/Scottish/Northern Irish/British	Yes	Yes	46	Often	Often	Often	Rarely	Never	Often	Often	Never	Often	Often	Rarely	Never	Most of the time	Agree	Strongly agree	Strongly agree	Strongly agree	Neither agree nor disagree	Agree	Not sure	Not sure	No	Disagree	Strongly disagree	Agree	Disagree	Strongly agree	Agree	Strongly agree	Strongly agree	Somewhat agree	Somewhat agree	Neither agree nor disagree	Somewhat agree	Neither agree nor disagree	Somewhat disagree	Somewhat agree	Somewhat agree	Somewhat disagree	Somewhat disagree	Strongly disagree	Disagree	Somewhat agree	Neither agree nor disagree
Male	22	Pakistani	Yes	Yes	3	Most of the time	Often	About half the time	Often	Never	Most of the time	Most of the time	About half the time	Always	About half the time	Most of the time	About half the time	Most of the time	Agree	Somewhat agree	Strongly agree	Strongly agree	Neither agree nor disagree	Strongly agree	Not sure	Yes	No	Somewhat disagree	Strongly agree	Strongly agree	Somewhat agree	Agree	Somewhat agree	Strongly agree	Agree	Neither agree nor disagree	Neither agree nor disagree	Strongly disagree	Somewhat agree	Somewhat agree	Disagree	Strongly disagree	Agree	Strongly disagree	Disagree	Disagree	Strongly disagree	Disagree	Somewhat disagree
Female	40	American	Yes	No	28	Most of the time	Often	About half the time	Rarely	Never	Often	Most of the time	Never	Sometimes	About half the time	Most of the time	Sometimes	Most of the time	Somewhat agree	Agree	Agree	Strongly agree	Strongly disagree	Somewhat agree	No	No	No	Somewhat agree	Agree	Agree	Agree	Agree	Agree	Strongly agree	Strongly agree	Somewhat agree	Strongly agree	Neither agree nor disagree	Somewhat agree	Neither agree nor disagree	Disagree	Neither agree nor disagree	Disagree	Strongly disagree	Disagree	Strongly disagree	Disagree	Disagree	Disagree
Male	25	Any other ethnic group	Yes	Yes	13	Never	Always	Most of the time	Sometimes	Never	Always	Always	Never	Rarely	Always	Often	Most of the time	Always	Neither agree nor disagree	Strongly agree	Strongly agree	Strongly agree	Agree	Strongly agree	No	No	No	Neither agree nor disagree	Agree	Strongly agree	Somewhat agree	Strongly agree	Strongly agree	Strongly agree	Agree	Somewhat agree	Strongly agree	Strongly disagree	Somewhat agree	Neither agree nor disagree	Somewhat disagree	Somewhat disagree	Neither agree nor disagree	Neither agree nor disagree	Somewhat agree	Somewhat disagree	Somewhat disagree	Disagree	Somewhat agree
Female	20	English/Welsh/Scottish/Northern Irish/British	Yes	Yes	11	Often	Always	Always	Never	Never	Always	Always	Never	Sometimes	Often	Always	Sometimes	Often	Strongly agree	Strongly agree	Strongly agree	Strongly agree	Somewhat agree	Strongly agree	Yes	Yes	No	Somewhat agree	Somewhat agree	Somewhat agree	Strongly disagree	Somewhat agree	Somewhat agree	Strongly agree	Somewhat agree	Agree	Agree	Somewhat agree	Somewhat agree	Neither agree nor disagree	Disagree	Disagree	Somewhat agree	Neither agree nor disagree	Somewhat disagree		Strongly disagree	Somewhat disagree	Strongly disagree
Female	24	English/Welsh/Scottish/Northern Irish/British	Yes	Yes	0	Rarely	Always	Always	Never	Never	Often	Often	Never	Sometimes	Sometimes	Rarely	Sometimes	Always	Somewhat agree	Agree	Agree	Agree	Neither agree nor disagree	Agree	No	No	No	Somewhat disagree	Disagree	Neither agree nor disagree	Disagree	Somewhat disagree	Somewhat agree	Strongly agree	Agree	Agree	Strongly agree	Somewhat agree	Somewhat agree	Neither agree nor disagree	Somewhat disagree	Neither agree nor disagree	Somewhat agree	Disagree	Strongly disagree	Strongly disagree	Strongly disagree	Strongly disagree	Strongly disagree
Female	60	English/Welsh/Scottish/Northern Irish/British	Yes	Yes	22	Often	Always	Always	Never	Never	Always	Always	Never	Rarely	Often	Always	Often	Always	Strongly agree	Agree	Strongly agree	Strongly agree	Disagree	Strongly agree	Not sure	Not sure	No	Agree	Somewhat agree	Somewhat agree	Agree	Agree	Strongly agree	Agree	Strongly agree	Agree	Somewhat agree	Somewhat agree	Somewhat agree	Somewhat agree	Neither agree nor disagree	Somewhat agree	Somewhat agree	Neither agree nor disagree	Somewhat agree	Strongly disagree	Somewhat disagree	Somewhat disagree	Neither agree nor disagree
Female	42	Any other ethnic group	Yes	Yes	32	Most of the time	Always	Always	Sometimes	Never	Always	Always	Rarely	Rarely	Often	Always	Always	Often	Neither agree nor disagree	Strongly disagree	Neither agree nor disagree	Agree	Strongly disagree	Neither agree nor disagree	No	No	No	Disagree	Disagree	Somewhat disagree	Disagree	Somewhat disagree	Disagree	Agree	Agree	Neither agree nor disagree	Agree	Somewhat disagree	Somewhat agree	Neither agree nor disagree	Agree	Neither agree nor disagree	Somewhat agree	Agree	Agree	Neither agree nor disagree	Agree	Somewhat agree	Agree
Female	48	English/Welsh/Scottish/Northern Irish/British	Yes	Yes	5	Most of the time	Most of the time	Most of the time	Never	Never	Always	Sometimes	Never	Often	Always	Most of the time	Sometimes	Always	Agree	Agree	Agree	Strongly agree	Neither agree nor disagree	Strongly agree	No	No	No	Agree	Agree	Agree	Agree	Agree	Strongly agree	Strongly agree	Strongly agree	Somewhat agree	Somewhat agree	Neither agree nor disagree	Somewhat agree	Neither agree nor disagree	Strongly disagree	Strongly disagree	Neither agree nor disagree	Disagree	Somewhat agree	Neither agree nor disagree	Disagree	Strongly disagree	Strongly disagree
Male	24	English/Welsh/Scottish/Northern Irish/British	Yes			Always	Always	Often	Rarely	Never	Always	Always	Never	Often	Always	Always	Sometimes	Often	Strongly agree	Strongly agree	Strongly agree	Strongly agree	Strongly disagree	Strongly agree	No	No	No	Agree	Somewhat agree	Agree	Agree	Strongly agree	Strongly agree	Strongly agree	Strongly agree	Agree	Somewhat agree	Disagree	Somewhat agree	Strongly agree	Somewhat disagree	Somewhat disagree	Strongly agree	Somewhat agree	Somewhat agree	Disagree	Disagree	Somewhat agree	Neither agree nor disagree
Female	34	English/Welsh/Scottish/Northern Irish/British	Yes	Yes	18	Often	Often	Often	Sometimes	Never	Most of the time	Rarely	Rarely	Rarely	Sometimes	Sometimes	Never	Most of the time	Strongly disagree	Disagree	Somewhat agree	Agree	Strongly disagree	Agree	Not sure	Yes	No	Somewhat disagree	Somewhat disagree	Somewhat agree	Disagree	Somewhat agree	Disagree	Somewhat agree	Somewhat agree	Somewhat disagree	Agree	Strongly agree	Somewhat agree	Strongly agree	Strongly agree	Agree	Strongly agree	Agree	Agree	Somewhat agree	Agree	Agree	Agree
Female	48	English/Welsh/Scottish/Northern Irish/British	Yes	Yes	62	Never	Always	Most of the time	Never	Never	Often	Always	Never	Sometimes	Sometimes	Most of the time	Sometimes	Always	Strongly agree	Strongly agree	Strongly agree	Strongly agree	Strongly disagree	Agree	Not sure	Not sure	No	Neither agree nor disagree	Somewhat agree	Neither agree nor disagree	Somewhat agree	Somewhat agree	Somewhat agree	Strongly agree	Agree	Agree	Strongly agree	Neither agree nor disagree	Somewhat disagree	Somewhat agree	Somewhat agree	Somewhat disagree	Somewhat agree	Somewhat agree	Neither agree nor disagree	Somewhat disagree	Neither agree nor disagree	Neither agree nor disagree	Neither agree nor disagree
Male	28	Any other ethnic group	Yes	Yes	40	Most of the time	Most of the time	Always	Never	Never	Always	Always	Rarely	Rarely	Most of the time	Often	Often	Most of the time	Agree	Strongly agree	Strongly agree	Strongly agree	Disagree	Agree	No	Yes	No	Somewhat agree	Somewhat agree	Agree	Somewhat disagree	Agree	Somewhat agree	Strongly agree	Agree	Agree	Strongly agree	Agree	Somewhat agree	Disagree	Disagree	Disagree	Disagree	Disagree	Disagree	Strongly disagree	Strongly disagree	Somewhat disagree	Disagree
Male	22	African	Yes	No	44	Rarely	Most of the time	Most of the time	Sometimes	Never	Always	Most of the time	Sometimes	Rarely	Sometimes	About half the time	Sometimes	Always	Somewhat agree	Agree	Agree	Strongly agree	Somewhat disagree	Agree	Not sure	Yes	No	Somewhat agree	Disagree	Agree	Agree	Agree	Somewhat agree	Strongly agree	Somewhat agree	Somewhat agree	Agree	Somewhat agree	Somewhat agree	Strongly agree	Neither agree nor disagree	Strongly disagree	Somewhat agree	Strongly disagree	Strongly agree	Strongly disagree	Strongly disagree	Strongly agree	Strongly agree
Male	28	English/Welsh/Scottish/Northern Irish/British	Yes	Yes	20	Often	Most of the time	Most of the time	Rarely	Never	Always	Often	Never	Often	Rarely	Rarely	Often	Often	Agree	Agree	Somewhat agree	Somewhat agree	Somewhat disagree	Agree	Not sure	Not sure	No	Somewhat agree	Agree	Neither agree nor disagree	Disagree	Somewhat disagree	Somewhat agree	Somewhat agree	Somewhat agree	Somewhat agree	Somewhat disagree	Somewhat agree	Somewhat agree	Neither agree nor disagree	Neither agree nor disagree	Neither agree nor disagree	Neither agree nor disagree	Disagree	Somewhat disagree	Disagree	Somewhat disagree	Somewhat disagree	Somewhat disagree
Male	37	English/Welsh/Scottish/Northern Irish/British	Yes	Yes	40	Never	Most of the time	Often	Rarely	Never	Most of the time	Often	Never	Always	Rarely	Never	Never	Always	Neither agree nor disagree	Strongly disagree	Agree	Strongly agree	Strongly disagree	Disagree	Not sure	Yes	No	Strongly disagree	Disagree	Somewhat disagree	Strongly disagree	Neither agree nor disagree	Somewhat disagree	Neither agree nor disagree	Neither agree nor disagree	Neither agree nor disagree	Agree	Agree	Somewhat agree	Somewhat disagree	Somewhat agree	Somewhat agree	Strongly agree	Agree	Strongly agree	Neither agree nor disagree	Agree	Strongly agree	Agree
Female	47	Any other ethnic group	Yes	No	30	Rarely	Often	Often	Never	Never	Often	Often	Rarely	Rarely	Sometimes	Often	Rarely	Always	Disagree	Strongly disagree	Strongly disagree	Agree	Strongly disagree	Disagree	No	No	Yes	Neither agree nor disagree	Disagree	Disagree	Disagree	Disagree	Disagree	Somewhat agree	Somewhat disagree	Neither agree nor disagree	Somewhat disagree	Neither agree nor disagree	Somewhat agree	Strongly agree	Agree	Agree	Agree	Strongly agree	Strongly agree	Disagree	Agree	Agree	Agree
Female	22	English/Welsh/Scottish/Northern Irish/British	Yes	Yes	65	Often	Most of the time	Often	Never	Never	Always	Most of the time	Never	Rarely	Often	Most of the time	About half the time	Always	Somewhat agree	Neither agree nor disagree	Agree	Agree	Somewhat disagree	Agree	No	No	No	Neither agree nor disagree	Somewhat agree	Somewhat agree	Neither agree nor disagree	Strongly agree	Agree	Agree	Strongly agree	Disagree	Agree	Agree	Somewhat agree	Somewhat disagree	Somewhat disagree	Somewhat disagree	Neither agree nor disagree	Somewhat agree	Neither agree nor disagree	Somewhat disagree	Somewhat disagree	Somewhat disagree	Somewhat agree
Female	24	English/Welsh/Scottish/Northern Irish/British	Yes	Yes	2	Sometimes	Most of the time	Most of the time	Never	Never	Most of the time	Always	Never	Sometimes	Always	Always	Sometimes	Always	Strongly agree	Strongly agree	Strongly agree	Strongly agree	Strongly agree	Strongly agree	No	No	No	Agree	Somewhat agree	Agree	Somewhat agree	Agree	Agree	Strongly agree	Strongly agree	Strongly agree	Agree	Disagree	Somewhat agree	Neither agree nor disagree	Somewhat disagree	Strongly disagree	Strongly disagree	Strongly disagree	Somewhat agree	Disagree	Strongly disagree	Disagree	Somewhat disagree
Male	21	English/Welsh/Scottish/Northern Irish/British	Yes	Yes	16	Sometimes	Often	Most of the time	Often	Never	Often	Always	Never	Often	Rarely	Sometimes	Never	Always	Strongly agree	Strongly agree	Strongly agree	Strongly agree	Strongly disagree	Agree	No	No	No	Agree	Somewhat agree	Strongly agree	Strongly agree	Strongly agree	Agree	Strongly agree	Strongly agree	Agree	Neither agree nor disagree	Somewhat agree	Somewhat agree	Neither agree nor disagree	Disagree	Somewhat disagree	Somewhat agree	Somewhat disagree	Somewhat agree	Strongly disagree	Strongly disagree	Disagree	Disagree
Female	20	Gypsy or Irish Traveller	Yes	Yes	90	Often	Sometimes	Rarely	Often	Never	Always	Most of the time	Rarely	Rarely	Most of the time	About half the time	Rarely	Rarely	Strongly disagree	Strongly agree	Strongly agree	Strongly agree	Strongly disagree	Strongly agree	No	Yes	No	Disagree	Disagree	Somewhat agree	Strongly disagree	Somewhat agree	Agree	Strongly agree	Somewhat agree	Disagree	Disagree	Strongly agree	Somewhat agree	Strongly agree	Strongly agree	Strongly agree	Strongly agree	Strongly agree	Strongly agree	Neither agree nor disagree	Somewhat disagree	Agree	Strongly agree
Female	25	Any other ethnic group	Yes	No	50	Sometimes	Most of the time	Often	Never	Rarely	Always	Most of the time	Never	Sometimes	Sometimes	Often	About half the time	Always	Strongly agree	Disagree	Strongly agree	Strongly agree	Disagree	Strongly agree	No	No	No	Agree	Neither agree nor disagree	Neither agree nor disagree	Neither agree nor disagree	Neither agree nor disagree	Somewhat agree	Somewhat agree	Strongly agree	Agree	Strongly agree	Somewhat agree	Somewhat agree	Agree	Somewhat agree	Disagree	Somewhat agree	Somewhat disagree	Somewhat agree	Somewhat agree	Somewhat disagree	Somewhat agree	Somewhat agree
Female	71	English/Welsh/Scottish/Northern Irish/British	Yes	Yes	8	Often	Most of the time	Most of the time	Rarely	Never	Often	Often	Never	Rarely	About half the time	Often	Sometimes	Always	Somewhat agree	Strongly agree	Strongly agree	Strongly agree	Disagree	Strongly agree	No	No	No	Agree	Disagree	Agree	Somewhat agree	Disagree	Somewhat agree	Strongly agree	Somewhat agree	Agree	Somewhat agree	Neither agree nor disagree	Somewhat agree	Somewhat agree	Neither agree nor disagree	Somewhat agree	Somewhat agree	Somewhat agree	Somewhat agree	Neither agree nor disagree	Somewhat disagree	Strongly agree	Somewhat disagree
Female	61	Black British	Yes	Yes	20	Never	Most of the time	Most of the time	Never	Never	Always	Often	Never	Sometimes	Sometimes	Never	Most of the time	Always	Agree	Agree	Agree	Strongly agree	Disagree	Agree	No	Yes	No	Agree	Somewhat agree	Strongly agree	Agree	Strongly agree	Strongly agree	Strongly agree	Strongly agree	Agree	Strongly agree	Disagree	Somewhat agree	Disagree	Disagree	Disagree	Neither agree nor disagree	Disagree	Disagree	Disagree	Disagree	Disagree	Disagree
Male	25	Pakistani	Yes	Yes	45	Always	Always	Often	Rarely	Never	Most of the time	Always	Never	Never	Often	Often	Rarely	Often	Disagree	Strongly agree	Strongly agree	Strongly agree	Strongly agree	Strongly agree	No	Yes	No	Strongly agree	Agree	Strongly agree	Agree	Strongly agree	Agree	Agree	Agree	Somewhat agree	Strongly agree	Somewhat disagree	Agree	Strongly agree	Strongly agree	Agree	Strongly agree	Agree	Disagree	Disagree	Disagree	Somewhat agree	Agree
Female	32	Any other ethnic group	Yes			Often	Always	Most of the time	Rarely	Never	Always	Always	Never	Never	About half the time	Always	Most of the time	Rarely	Disagree	Strongly agree	Strongly agree	Strongly agree	Strongly agree	Strongly agree	No	No	No	Somewhat agree	Strongly agree	Somewhat agree	Somewhat agree	Strongly agree	Agree	Strongly agree	Strongly agree	Strongly agree	Strongly agree	Neither agree nor disagree	Somewhat agree	Neither agree nor disagree	Neither agree nor disagree	Neither agree nor disagree	Neither agree nor disagree	Neither agree nor disagree	Disagree	Disagree	Disagree	Disagree	Neither agree nor disagree
Female	20	English/Welsh/Scottish/Northern Irish/British	Yes	Yes	57	Often	Often	Most of the time	Rarely	Never	Always	Always	Never	Sometimes	Most of the time	Rarely	Sometimes	Always	Strongly agree	Strongly agree	Strongly agree	Strongly agree	Strongly agree	Somewhat agree	Not sure	Not sure	No	Somewhat disagree	Disagree	Agree	Somewhat disagree	Somewhat disagree	Somewhat disagree	Strongly agree	Agree	Somewhat agree	Somewhat agree	Strongly disagree	Somewhat agree	Somewhat agree	Somewhat agree	Somewhat agree	Agree	Disagree	Somewhat agree	Somewhat agree	Somewhat disagree	Neither agree nor disagree	Neither agree nor disagree
Male	27	Any other ethnic group	Yes	Yes	41	Rarely	Most of the time	Most of the time	Rarely	Never	Always	Sometimes	Never	Never	Most of the time	Sometimes	Never	Always	Somewhat agree	Neither agree nor disagree	Strongly agree	Strongly agree	Strongly disagree	Agree	No	No	No	Somewhat agree	Agree	Agree	Somewhat agree	Agree	Agree	Strongly agree	Strongly agree	Agree	Agree	Neither agree nor disagree	Somewhat agree	Somewhat disagree	Neither agree nor disagree	Somewhat disagree	Neither agree nor disagree	Somewhat agree	Somewhat agree	Neither agree nor disagree	Disagree	Neither agree nor disagree	Disagree
Female	22	American	Yes	No	61	Always	Most of the time	Always	Never	Never	Always	Always	Never	About half the time	Always	Always	Most of the time	About half the time	Agree	Strongly agree	Strongly agree	Strongly agree	Strongly disagree	Somewhat agree	No	No	Yes	Strongly disagree	Strongly disagree	Neither agree nor disagree	Somewhat agree	Somewhat agree	Strongly agree	Strongly agree	Strongly agree	Strongly agree	Strongly agree	Neither agree nor disagree	Somewhat agree	Somewhat disagree	Strongly disagree	Strongly disagree	Strongly disagree	Strongly disagree	Disagree	Strongly disagree	Strongly disagree	Neither agree nor disagree	Neither agree nor disagree
Female	24	English/Welsh/Scottish/Northern Irish/British	Yes	No	50	Always	Always	Always	Sometimes	Never	Always	Always	Never	Rarely	Always	Always	Always	Always	Somewhat disagree	Neither agree nor disagree	Strongly agree	Strongly agree	Strongly agree	Strongly agree	No	No	No	Agree	Agree	Somewhat disagree	Somewhat agree	Strongly agree	Strongly agree	Agree	Strongly agree	Strongly agree	Strongly agree	Somewhat disagree	Somewhat agree	Disagree	Somewhat disagree	Somewhat disagree	Neither agree nor disagree	Neither agree nor disagree	Agree	Disagree	Disagree	Somewhat disagree	Neither agree nor disagree
Female	22	English/Welsh/Scottish/Northern Irish/British	Yes	Yes	27	About half the time	Sometimes	Most of the time	Often	Never	Most of the time	Always	Never	Sometimes	Sometimes	Always	Often	Rarely	Strongly agree	Strongly agree	Strongly agree	Strongly agree	Strongly agree	Strongly agree	No	Yes	No	Somewhat agree	Somewhat disagree	Somewhat agree	Disagree	Agree	Agree	Strongly agree	Strongly agree	Somewhat agree	Agree	Neither agree nor disagree	Somewhat agree	Agree	Somewhat disagree	Somewhat disagree	Somewhat agree	Somewhat agree	Strongly agree	Neither agree nor disagree	Agree	Agree	Agree
Male	19	English/Welsh/Scottish/Northern Irish/British	Yes	Yes	28	Always	Always	Often	Never	Never	Always	Always	Never	Sometimes	Always	Always	Sometimes	Most of the time	Strongly agree	Strongly agree	Strongly agree	Strongly agree	Neither agree nor disagree	Strongly agree	No	No	No	Agree	Disagree	Strongly agree	Strongly disagree	Somewhat agree	Strongly agree	Strongly agree	Strongly agree	Strongly agree	Strongly agree	Agree	Somewhat agree	Neither agree nor disagree	Somewhat disagree	Somewhat agree	Neither agree nor disagree	Neither agree nor disagree	Somewhat disagree	Somewhat disagree	Disagree	Neither agree nor disagree	Disagree
Male	25	Indian	Yes	No	73	Always	Sometimes	Always	Rarely	Never	Always	Most of the time	Never	Never	Sometimes	Often	About half the time	Always	Strongly disagree	Disagree	Neither agree nor disagree	Agree	Strongly disagree	Neither agree nor disagree	Yes	Yes	No	Disagree	Somewhat disagree	Neither agree nor disagree	Somewhat agree	Somewhat agree	Disagree	Strongly agree	Agree	Agree	Somewhat agree	Somewhat agree	Somewhat agree	Neither agree nor disagree	Neither agree nor disagree	Strongly disagree	Somewhat disagree	Neither agree nor disagree	Strongly disagree	Strongly disagree	Neither agree nor disagree	Somewhat disagree	Somewhat disagree
Female	25	Any other mixed/multiple ethnic group background	Yes	Yes	-1	Often	Often	Often	Sometimes	Never	Most of the time	Often	Never	Sometimes	Sometimes	Often	Often	Always	Strongly agree	Strongly agree	Strongly agree	Strongly agree	Strongly agree	Strongly agree	No	No	No	Strongly agree	Strongly agree	Strongly agree	Strongly agree	Strongly agree	Strongly agree	Strongly agree	Strongly agree	Strongly agree	Strongly agree	Agree	Somewhat disagree	Agree	Strongly disagree	Strongly disagree	Neither agree nor disagree	Disagree	Strongly agree	Strongly disagree	Strongly disagree	Strongly disagree	Strongly disagree
Female	26	English/Welsh/Scottish/Northern Irish/British	Yes	Yes	19	About half the time	Most of the time	Most of the time	Sometimes	Never	Sometimes	Sometimes	Never	Often	Often	Sometimes	Never	About half the time	Strongly agree	Strongly agree	Strongly agree	Strongly agree	Strongly disagree	Strongly agree	No	No	No	Agree	Agree	Agree	Agree	Strongly agree	Somewhat agree	Agree	Somewhat agree	Somewhat disagree	Strongly agree	Somewhat agree	Somewhat agree	Somewhat disagree	Somewhat disagree	Somewhat disagree	Somewhat disagree	Disagree	Somewhat disagree	Somewhat disagree	Disagree	Agree	Somewhat agree
Male	27	Any other ethnic group	Yes	No	70	Often	Most of the time	Most of the time	Sometimes	Never	About half the time	Most of the time	Sometimes	Often	Often	Often	Sometimes	Most of the time	Somewhat agree	Somewhat agree	Strongly agree	Agree	Disagree	Agree	Not sure	No	Yes	Somewhat agree	Disagree	Agree	Somewhat agree	Somewhat agree	Strongly agree	Strongly agree	Strongly agree	Agree	Neither agree nor disagree	Neither agree nor disagree	Somewhat agree	Agree	Somewhat disagree	Neither agree nor disagree	Agree	Somewhat agree	Somewhat agree	Disagree	Neither agree nor disagree	Somewhat agree	Somewhat agree
Male	23	English/Welsh/Scottish/Northern Irish/British	Yes	Yes	18	Most of the time	Most of the time	Always	Rarely	Never	Often	Always	Never	Rarely	Most of the time	Most of the time	Always	Always	Strongly agree	Strongly agree	Strongly agree	Strongly agree	Agree	Strongly agree	No	No	No	Somewhat agree	Agree	Somewhat agree	Disagree	Agree	Somewhat agree	Strongly agree	Strongly agree	Strongly agree	Somewhat agree	Neither agree nor disagree	Somewhat agree	Disagree	Disagree	Disagree	Strongly disagree	Strongly disagree	Somewhat agree	Somewhat disagree	Disagree	Neither agree nor disagree	Somewhat disagree
Female	26	Indian	Yes	Yes	75	Often	About half the time	About half the time	Rarely	Never	Most of the time	Most of the time	Never	About half the time	Often	Often	About half the time	Sometimes	Agree	Strongly agree	Strongly agree	Strongly agree	Disagree	Strongly agree	No	Yes	No	Agree	Somewhat disagree	Somewhat agree	Agree	Agree	Agree	Strongly agree	Strongly agree	Somewhat agree	Agree	Somewhat agree	Somewhat agree	Agree	Somewhat disagree	Somewhat agree	Somewhat agree	Agree	Somewhat disagree	Disagree	Somewhat disagree	Somewhat disagree	Somewhat disagree
Male	22	English/Welsh/Scottish/Northern Irish/British	Yes	Yes	50	Sometimes	Most of the time	Often	Rarely	Never	Always	Often	Never	Often	Most of the time	Sometimes	Rarely	Most of the time	Strongly agree	Strongly agree	Strongly agree	Strongly agree	Strongly disagree	Agree	No	No	No	Disagree	Strongly disagree	Disagree	Disagree	Somewhat disagree	Somewhat agree	Agree	Somewhat agree	Neither agree nor disagree	Neither agree nor disagree	Agree	Somewhat agree	Disagree	Somewhat disagree	Disagree	Neither agree nor disagree	Somewhat disagree	Disagree	Strongly disagree	Disagree	Somewhat disagree	Somewhat disagree
Male	62	English/Welsh/Scottish/Northern Irish/British	Yes	Yes	16	Often	Most of the time	About half the time	Rarely	Never	Always	Always	Never	Sometimes	Rarely	Most of the time	Always	Most of the time	Strongly agree	Strongly agree	Strongly agree	Strongly agree	Neither agree nor disagree	Strongly agree	No	No	No	Somewhat disagree	Strongly agree	Somewhat agree	Agree	Agree	Somewhat agree	Strongly agree	Agree	Somewhat agree	Somewhat agree	Somewhat disagree	Somewhat disagree	Neither agree nor disagree	Disagree	Disagree	Strongly disagree	Strongly disagree	Strongly disagree	Strongly disagree	Strongly disagree	Strongly disagree	Strongly disagree
Female	19	Any other mixed/multiple ethnic group background	Yes	Yes	15	Always	Always	Always	Never	Never	Always	Always	Never	Rarely	Often	Sometimes	Sometimes	Always	Strongly agree	Somewhat agree	Agree	Agree	Strongly disagree	Strongly agree	No	No	No	Agree	Somewhat disagree	Somewhat agree	Somewhat agree	Somewhat agree	Agree	Strongly agree	Strongly agree	Strongly agree	Strongly agree	Somewhat agree	Somewhat agree	Neither agree nor disagree	Agree	Disagree	Neither agree nor disagree	Somewhat disagree	Somewhat agree	Neither agree nor disagree	Disagree	Agree	Agree
Male	26	Any other mixed/multiple ethnic group background	Yes	Yes	49	Always	Always	Always	Rarely	Never	Always	Most of the time	Never	Rarely	Most of the time	Sometimes	Never	Most of the time	Strongly disagree	Strongly disagree	Strongly disagree	Strongly agree	Disagree	Disagree	No	No	No	Agree	Somewhat agree	Agree	Disagree	Agree	Strongly agree	Strongly agree	Strongly agree	Strongly agree	Strongly agree	Neither agree nor disagree	Somewhat agree	Neither agree nor disagree	Somewhat disagree	Somewhat disagree	Neither agree nor disagree	Somewhat disagree	Strongly agree	Neither agree nor disagree	Disagree	Somewhat agree	Neither agree nor disagree
Female	20	Indian	Yes	Yes	26	Most of the time	Most of the time	Often	Rarely	Never	Always	Always	Never	Rarely	Often	Always	Always	Always	Neither agree nor disagree	Strongly agree	Strongly agree	Strongly agree	Disagree	Strongly agree	No	No	No	Strongly agree	Somewhat agree	Somewhat agree	Disagree	Somewhat agree	Strongly agree	Strongly agree	Strongly agree	Strongly agree	Neither agree nor disagree	Somewhat disagree	Somewhat agree	Strongly agree	Strongly disagree	Disagree	Somewhat disagree	Somewhat disagree	Somewhat agree	Disagree	Strongly disagree	Disagree	Somewhat agree
Female	45	English/Welsh/Scottish/Northern Irish/British	Yes	Yes	44	Never	Most of the time	Often	Sometimes	Never	Sometimes	About half the time	Sometimes	Most of the time	Rarely	Sometimes	Never	Often	Somewhat disagree	Strongly disagree	Neither agree nor disagree	Strongly agree	Neither agree nor disagree	Agree	Not sure	Not sure	No	Strongly disagree	Strongly disagree	Strongly disagree	Strongly disagree	Disagree	Strongly disagree	Neither agree nor disagree	Disagree	Strongly disagree	Strongly disagree	Strongly agree	Somewhat agree	Strongly agree	Strongly agree	Strongly agree	Strongly agree	Strongly agree	Strongly agree	Strongly agree	Neither agree nor disagree	Strongly agree	Strongly agree
Male	40	English/Welsh/Scottish/Northern Irish/British	Yes	Yes	37	Sometimes	Rarely	Rarely	Sometimes	Never	Sometimes	Never	Sometimes	Sometimes	Never	Never	Never	Never	Strongly disagree	Strongly disagree	Strongly disagree	Somewhat agree	Strongly disagree	Neither agree nor disagree	Not sure	Not sure	Yes	Strongly disagree	Strongly disagree	Strongly disagree	Strongly disagree	Neither agree nor disagree	Strongly disagree	Strongly disagree	Strongly disagree	Strongly disagree	Strongly disagree	Strongly agree	Somewhat agree	Strongly agree	Strongly agree	Strongly agree	Strongly agree	Strongly agree	Strongly agree	Strongly agree	Strongly agree	Strongly agree	Strongly agree
Female	57	English/Welsh/Scottish/Northern Irish/British	Yes	Yes	71	Most of the time	Most of the time	Most of the time	Rarely	Never	Most of the time	Most of the time	Never	Sometimes	About half the time	Sometimes	Most of the time	Most of the time	Agree	Agree	Strongly disagree	Agree	Strongly disagree	Agree	No	No	No	Somewhat agree	Neither agree nor disagree	Agree	Somewhat agree	Agree	Strongly disagree	Strongly disagree	Agree	Neither agree nor disagree	Agree	Strongly disagree	Somewhat agree	Somewhat agree	Somewhat agree	Neither agree nor disagree	Neither agree nor disagree	Somewhat agree	Agree	Neither agree nor disagree	Somewhat agree	Strongly disagree	Somewhat agree
Male	61	English/Welsh/Scottish/Northern Irish/British	Yes	Yes	41	Never	Sometimes	Sometimes	Sometimes	Never	Sometimes	Rarely	About half the time	Most of the time	Never	Never	Rarely	Never	Somewhat disagree	Strongly disagree	Neither agree nor disagree	Neither agree nor disagree	Strongly disagree	Agree	No	No	No	Strongly disagree	Strongly disagree	Strongly disagree	Strongly disagree	Disagree	Strongly disagree	Neither agree nor disagree	Agree	Disagree	Neither agree nor disagree	Agree	Somewhat agree	Strongly agree	Neither agree nor disagree	Neither agree nor disagree	Agree	Strongly agree	Strongly agree	Neither agree nor disagree	Agree	Strongly agree	Strongly agree
Male	36	English/Welsh/Scottish/Northern Irish/British	Yes	Yes	60	Never	Often	Most of the time	Rarely	Never	Often	Rarely	Never	Sometimes	Sometimes	Never	Rarely	Always	Strongly disagree	Strongly disagree	Neither agree nor disagree	Agree	Strongly disagree	Somewhat agree	Not sure	Not sure	No	Strongly disagree	Strongly disagree	Strongly disagree	Strongly disagree	Strongly disagree	Strongly disagree	Strongly disagree	Strongly disagree	Strongly disagree	Somewhat agree	Strongly agree	Somewhat agree	Strongly agree	Strongly agree	Strongly agree	Strongly agree	Strongly agree	Strongly agree	Agree	Neither agree nor disagree	Strongly agree	Strongly agree
Male	24	English/Welsh/Scottish/Northern Irish/British	Yes	Yes	33	Often	Often	About half the time	Sometimes	Never	Often	Often	Never	Sometimes	Sometimes	Most of the time	Rarely	Often	Agree	Agree	Agree	Strongly agree	Somewhat disagree	Strongly agree	Not sure	Not sure	No	Neither agree nor disagree	Somewhat agree	Agree	Disagree	Strongly agree	Strongly agree	Strongly agree	Strongly agree	Agree	Agree	Neither agree nor disagree	Somewhat agree	Somewhat disagree	Somewhat disagree	Somewhat agree	Agree	Disagree	Somewhat disagree	Strongly disagree	Somewhat disagree	Disagree	Disagree
Male	26	English/Welsh/Scottish/Northern Irish/British	Yes	Yes	12	Sometimes	Often	Most of the time	Rarely	Never	Always	Always	Never	Sometimes	Always	About half the time	About half the time	Always	Agree	Strongly agree	Strongly agree	Agree	Disagree	Agree	No	No	No	Somewhat agree	Agree	Agree	Somewhat agree	Somewhat agree	Agree	Strongly agree	Agree	Agree	Agree	Somewhat disagree	Somewhat agree	Neither agree nor disagree	Somewhat disagree	Somewhat disagree	Neither agree nor disagree	Disagree	Neither agree nor disagree	Disagree	Disagree	Strongly disagree	Disagree
Female	20	Any other ethnic group	Yes	Yes	65	Most of the time	Most of the time	Most of the time	Rarely	Never	Always	Always	Never	Often	Often	Never	Never	About half the time	Neither agree nor disagree	Agree	Agree	Agree	Disagree	Agree	No	No	No	Disagree	Disagree	Neither agree nor disagree	Somewhat disagree	Agree	Neither agree nor disagree	Neither agree nor disagree	Neither agree nor disagree	Agree	Neither agree nor disagree	Neither agree nor disagree	Somewhat agree	Neither agree nor disagree	Neither agree nor disagree	Neither agree nor disagree	Somewhat agree	Somewhat disagree	Neither agree nor disagree	Neither agree nor disagree	Neither agree nor disagree	Neither agree nor disagree	Neither agree nor disagree
Male	27	Any other mixed/multiple ethnic group background	No
Male	27	Any other mixed/multiple ethnic group background	Yes	Yes	16	Always	Always	Always	Rarely	Never	Always	Always	Never	Rarely	Often	Rarely	Often	Most of the time	Agree	Strongly agree	Strongly agree	Strongly agree	Agree	Agree	No	No	No	Agree	Somewhat agree	Strongly agree	Somewhat agree	Strongly agree	Strongly agree	Strongly agree	Strongly agree	Strongly agree	Strongly agree	Strongly disagree	Somewhat agree	Disagree	Somewhat agree	Somewhat agree	Somewhat agree	Disagree	Agree	Disagree	Disagree	Disagree	Somewhat agree
Female	26	English/Welsh/Scottish/Northern Irish/British	Yes	Yes	10	Always	Often	Sometimes	About half the time	Never	Always	Most of the time	Never	Rarely	Rarely	Sometimes	Sometimes	About half the time	Agree	Strongly agree	Agree	Strongly agree	Somewhat agree	Agree	Not sure	Not sure	No	Agree	Somewhat agree	Agree	Somewhat agree	Somewhat agree	Agree	Strongly agree	Agree	Disagree	Somewhat agree	Somewhat agree	Somewhat agree	Somewhat agree	Somewhat agree	Somewhat agree	Agree	Somewhat agree	Neither agree nor disagree	Disagree	Disagree	Neither agree nor disagree	Somewhat agree
Male	22	English/Welsh/Scottish/Northern Irish/British	Yes	Yes	20	Often	Most of the time	Most of the time	Rarely	Never	Often	Often	Never	Rarely	Most of the time	About half the time	Sometimes	Most of the time	Strongly agree	Agree	Strongly agree	Strongly agree	Neither agree nor disagree	Somewhat agree	No	Yes	No	Agree	Agree	Strongly agree	Somewhat disagree	Strongly agree	Agree	Strongly agree	Strongly agree	Strongly agree	Somewhat disagree	Neither agree nor disagree	Somewhat agree	Disagree	Disagree	Disagree	Disagree	Disagree	Disagree	Disagree	Strongly disagree	Somewhat disagree	Disagree
Female	67	English/Welsh/Scottish/Northern Irish/British	Yes	Yes	15	Sometimes	Sometimes	Sometimes	Rarely	Never	Always	Often	Never	Rarely	Rarely	Sometimes	Rarely	About half the time	Agree	Agree	Strongly agree	Agree	Agree	Strongly agree	Not sure	Yes	No	Strongly agree	Strongly agree	Strongly agree	Agree	Strongly agree	Strongly agree	Somewhat disagree	Strongly agree	Strongly agree	Strongly agree	Neither agree nor disagree	Somewhat agree	Somewhat disagree	Neither agree nor disagree	Somewhat agree	Somewhat agree	Somewhat disagree	Disagree	Disagree	Somewhat disagree	Somewhat agree	Neither agree nor disagree
Female	22	Chinese	Yes	Yes	60	Most of the time	Most of the time	Always	Never	Never	Often	Most of the time	Never	Sometimes	Often	Often	Rarely	Most of the time	Strongly agree	Neither agree nor disagree	Agree	Strongly agree	Disagree	Disagree	No	No	Yes	Disagree	Neither agree nor disagree	Somewhat disagree	Neither agree nor disagree	Somewhat disagree	Somewhat disagree	Strongly agree	Agree	Strongly agree	Strongly agree	Somewhat agree	Somewhat agree	Neither agree nor disagree	Disagree	Somewhat disagree	Disagree	Disagree	Neither agree nor disagree	Neither agree nor disagree	Neither agree nor disagree	Neither agree nor disagree	Neither agree nor disagree
Female	40	English/Welsh/Scottish/Northern Irish/British	Yes	Yes	12	Most of the time	Always	Always	Never	Sometimes	Most of the time	Most of the time	Never	Rarely	Most of the time	Most of the time	Often	Always	Strongly agree	Somewhat agree	Strongly agree	Strongly agree	Strongly disagree	Somewhat agree	Not sure	Yes	Yes	Strongly agree	Strongly agree	Strongly agree	Strongly agree	Strongly agree	Strongly agree	Strongly agree	Strongly agree	Strongly agree	Strongly agree	Somewhat disagree	Somewhat agree	Strongly disagree	Strongly disagree	Strongly disagree	Somewhat disagree	Strongly disagree	Disagree	Strongly disagree	Strongly disagree	Strongly disagree	Strongly disagree
Male	39	English/Welsh/Scottish/Northern Irish/British	Yes	Yes	10	Most of the time	Often	Most of the time	Rarely	Never	Most of the time	Most of the time	Rarely	Sometimes	About half the time	About half the time	Sometimes	About half the time	Agree	Agree	Agree	Strongly agree	Somewhat disagree	Neither agree nor disagree	Not sure	Yes	No	Somewhat agree	Somewhat agree	Neither agree nor disagree	Somewhat disagree	Agree	Agree	Strongly agree	Agree	Strongly agree	Agree	Somewhat disagree	Somewhat agree	Somewhat agree	Somewhat disagree	Disagree	Somewhat agree	Disagree	Somewhat agree	Disagree	Disagree	Somewhat agree	Somewhat disagree
Female	21	Chinese	Yes	No	56	Always	Always	Always	Rarely	Never	Most of the time	Most of the time	Never	Sometimes	Most of the time	Often	Often	Sometimes	Agree	Agree	Agree	Agree	Somewhat disagree	Agree	No	No	No	Somewhat agree	Somewhat agree	Agree	Agree	Agree	Somewhat agree	Agree	Agree	Agree	Agree	Disagree	Somewhat agree	Somewhat agree	Disagree	Disagree	Somewhat disagree	Agree	Disagree	Disagree	Agree	Somewhat disagree	Neither agree nor disagree
Female	28	English/Welsh/Scottish/Northern Irish/British	Yes	Yes	26	Never	Often	Often	Rarely	Never	Sometimes	Rarely	Never	Often	Often	Rarely	Often	Most of the time	Somewhat agree	Somewhat agree	Agree	Somewhat disagree	Somewhat disagree	Agree	Not sure	Not sure	No	Somewhat agree	Somewhat agree	Agree	Somewhat agree	Somewhat agree	Somewhat agree	Strongly agree	Agree	Agree	Somewhat disagree	Somewhat agree	Somewhat agree	Agree	Neither agree nor disagree	Neither agree nor disagree	Somewhat agree	Somewhat disagree	Neither agree nor disagree	Neither agree nor disagree	Somewhat disagree	Somewhat agree	Somewhat disagree
Female	20	English/Welsh/Scottish/Northern Irish/British	Yes	Yes	16	Most of the time	Most of the time	Most of the time	Sometimes	Never	Most of the time	Often	Never	Often	Often	Often	Sometimes	Sometimes	Strongly agree	Somewhat agree	Strongly agree	Strongly agree	Somewhat agree	Strongly agree	Not sure	Not sure	No	Disagree	Disagree	Neither agree nor disagree	Disagree	Somewhat disagree	Strongly agree	Strongly agree	Agree	Agree	Strongly agree	Somewhat disagree	Somewhat agree	Somewhat disagree	Disagree	Strongly disagree	Disagree	Somewhat disagree	Agree	Strongly disagree	Strongly disagree	Somewhat agree	Somewhat agree
Male	30	English/Welsh/Scottish/Northern Irish/British	No
Female	20	English/Welsh/Scottish/Northern Irish/British	Yes	Yes	60	Most of the time	Often	Most of the time	Never	Never	Always	Most of the time	Never	Sometimes	Rarely	Often	Most of the time	Always	Somewhat agree	Strongly agree	Strongly agree	Strongly agree	Disagree	Strongly agree	No	No	No	Strongly agree	Agree	Agree	Agree	Agree	Agree	Strongly agree	Strongly agree	Somewhat agree	Strongly agree	Somewhat agree	Somewhat agree	Neither agree nor disagree	Somewhat disagree	Somewhat disagree	Neither agree nor disagree	Somewhat disagree	Agree	Somewhat disagree	Disagree	Disagree	Neither agree nor disagree
Female	54	Chinese	Yes	No	37	Always	Always	Always	Never	Never	Always	Always	Rarely	Sometimes	Always	Sometimes	Sometimes	Always	Neither agree nor disagree	Somewhat disagree	Somewhat agree	Strongly agree	Disagree	Agree	No	No	No	Somewhat agree	Somewhat disagree	Strongly agree	Agree	Agree	Agree	Agree	Agree	Agree	Strongly agree	Somewhat agree	Somewhat agree	Agree	Disagree	Somewhat agree	Agree	Agree	Disagree	Disagree	Agree	Somewhat disagree	Agree
Female	19	English/Welsh/Scottish/Northern Irish/British	Yes	Yes	25	Most of the time	Most of the time	Most of the time	Never	Never	Always	Always	Never	Sometimes	Sometimes	Most of the time	Often	Sometimes	Strongly agree	Strongly agree	Strongly agree	Strongly agree	Neither agree nor disagree	Strongly agree	Not sure	Yes	No	Strongly agree	Neither agree nor disagree	Somewhat agree	Somewhat agree	Agree	Agree	Strongly agree	Strongly agree	Agree	Agree	Somewhat disagree	Somewhat agree	Neither agree nor disagree	Somewhat disagree	Neither agree nor disagree	Somewhat agree	Somewhat disagree	Somewhat disagree	Somewhat disagree	Disagree	Disagree	Somewhat disagree
Female	25	Any other ethnic group	Yes	No	50	Always	Most of the time	Most of the time	Never	Never	Always	Always	Never	Sometimes	Always	Most of the time	Often	Always	Strongly agree	Agree	Strongly agree	Strongly agree	Strongly agree	Strongly agree	No	No	No	Disagree	Agree	Agree	Disagree	Strongly agree	Strongly agree	Strongly agree	Strongly agree	Strongly agree	Strongly agree	Neither agree nor disagree	Somewhat agree	Somewhat disagree	Neither agree nor disagree	Neither agree nor disagree	Somewhat agree	Somewhat disagree	Disagree	Disagree	Somewhat agree	Somewhat agree	Somewhat agree
Other	22	Any other mixed/multiple ethnic group background	Yes	No	5	Always	Most of the time	Most of the time	Rarely	Never	Always	Always	Never	Rarely	About half the time	Often	Often	Most of the time	Somewhat agree	Somewhat agree	Strongly agree	Strongly agree	Strongly disagree	Agree	No	No	No	Somewhat agree	Neither agree nor disagree	Neither agree nor disagree	Neither agree nor disagree	Neither agree nor disagree	Agree	Strongly agree	Agree	Somewhat agree	Somewhat agree	Disagree	Somewhat agree	Agree	Somewhat disagree	Neither agree nor disagree	Somewhat agree	Agree	Somewhat agree	Neither agree nor disagree	Somewhat disagree	Agree	Somewhat agree
Other	20	English/Welsh/Scottish/Northern Irish/British	Yes	No	10	Most of the time	Always	Always	Rarely	Never	Always	About half the time	Never	Never	Always	Most of the time	About half the time	Always	Strongly agree	Strongly agree	Strongly agree	Strongly agree	Strongly agree	Strongly agree	No	Not sure	No	Agree	Strongly agree	Strongly agree	Somewhat agree	Agree	Strongly agree	Strongly agree	Strongly agree	Strongly agree	Strongly agree	Somewhat agree	Somewhat agree	Somewhat agree	Strongly disagree	Disagree	Somewhat disagree	Somewhat agree	Strongly agree	Disagree	Strongly disagree	Disagree	Disagree
Female	58	Irish	Yes	Yes	20	Most of the time	Most of the time	Most of the time	Never	Never	Always	Most of the time	Never	Rarely	Always	Always	Never	Always	Somewhat agree	Agree	Agree	Strongly agree	Strongly disagree	Agree	Not sure	No	No	Agree	Agree	Strongly agree	Strongly agree	Strongly agree	Somewhat agree	Strongly agree	Strongly agree	Neither agree nor disagree	Neither agree nor disagree	Somewhat agree	Somewhat agree	Disagree	Somewhat agree	Somewhat disagree	Somewhat disagree	Disagree	Disagree	Strongly disagree	Disagree	Disagree	Disagree
Prefer not to say	24	English/Welsh/Scottish/Northern Irish/British	Yes	Yes	20	Always	Always	Always	Never	Never	Often	Always	Never	Rarely	Always	Often	Often	Always	Strongly agree	Strongly agree	Strongly agree	Strongly agree	Strongly agree	Strongly agree	No	Yes	No	Strongly agree	Strongly agree	Strongly agree	Strongly agree	Strongly agree	Strongly agree	Strongly agree	Strongly agree	Strongly agree	Strongly agree	Neither agree nor disagree	Somewhat agree	Neither agree nor disagree	Disagree	Strongly disagree	Disagree	Somewhat agree	Strongly agree	Agree	Disagree	Strongly disagree	Disagree
Female	36	English/Welsh/Scottish/Northern Irish/British	Yes	Yes	45	Most of the time	Most of the time	Most of the time	Rarely	Never	Always	Always	Never	Often	Often	Most of the time	Most of the time	Most of the time	Agree	Strongly disagree	Strongly agree	Strongly agree	Somewhat disagree	Strongly agree	Not sure	No	No	Agree	Somewhat agree	Strongly agree	Strongly agree	Strongly agree	Strongly agree	Strongly agree	Strongly agree	Agree	Agree	Neither agree nor disagree	Somewhat agree	Agree	Somewhat disagree	Neither agree nor disagree	Agree	Disagree	Neither agree nor disagree	Disagree	Neither agree nor disagree	Disagree	Disagree
Female	23	English/Welsh/Scottish/Northern Irish/British	Yes	Yes	50	Rarely	Most of the time	Most of the time	Never	Never	Most of the time	Most of the time	Never	Sometimes	Sometimes	Never	Rarely	Always	Strongly agree	Strongly agree	Strongly agree	Strongly agree	Strongly disagree	Agree	No	No	No	Somewhat disagree	Agree	Strongly agree	Somewhat agree	Strongly agree	Agree	Strongly agree	Strongly agree	Somewhat agree	Somewhat disagree	Neither agree nor disagree	Somewhat agree	Somewhat agree	Somewhat disagree	Somewhat disagree	Somewhat agree	Disagree	Disagree	Disagree	Disagree	Disagree	Disagree
Male	24	English/Welsh/Scottish/Northern Irish/British	Yes	Yes	17	Always	Always	Always	Sometimes	Never	Most of the time	Most of the time	Never	Sometimes	Most of the time	Sometimes	Most of the time	Always	Strongly agree	Strongly agree	Agree	Strongly agree	Somewhat agree	Agree	No	Not sure	No	Strongly agree	Agree	Strongly agree	Strongly agree	Strongly agree	Agree	Strongly agree	Strongly agree	Somewhat agree	Agree	Disagree	Somewhat agree	Neither agree nor disagree	Disagree	Disagree	Agree	Somewhat agree	Agree	Strongly disagree	Strongly disagree	Somewhat agree	Somewhat agree
Male	25	Indian	Yes	Yes	60	Most of the time	Most of the time	Most of the time	Rarely	Never	Most of the time	Most of the time	Never	Sometimes	Sometimes	Never	Never	Always	Strongly agree	Strongly agree	Strongly agree	Agree	Strongly disagree	Strongly agree	No	Yes	No	Agree	Somewhat agree	Agree	Somewhat agree	Agree	Strongly agree	Strongly agree	Agree	Somewhat agree	Agree	Somewhat agree	Somewhat agree	Disagree	Somewhat agree	Somewhat agree	Agree	Somewhat agree	Disagree	Strongly disagree	Disagree	Somewhat agree	Neither agree nor disagree
Female	20	English/Welsh/Scottish/Northern Irish/British	Yes	Yes	25	Often	Often	About half the time	Sometimes	Never	Often	Most of the time	Never	Sometimes	Sometimes	Sometimes	Rarely	Often	Agree	Strongly agree	Strongly agree	Agree	Neither agree nor disagree	Somewhat agree	No	No	No	Somewhat disagree	Neither agree nor disagree	Neither agree nor disagree	Disagree	Neither agree nor disagree	Somewhat agree	Strongly agree	Somewhat agree	Disagree	Disagree	Neither agree nor disagree	Somewhat agree	Somewhat agree	Neither agree nor disagree	Somewhat agree	Agree	Disagree	Neither agree nor disagree	Disagree	Disagree	Neither agree nor disagree	Neither agree nor disagree
Female	20	English/Welsh/Scottish/Northern Irish/British	Yes	Yes	50	Never	Always	Most of the time	Never	Never	Always	Most of the time	Never	Often	Often	Often	Never	Most of the time	Strongly agree	Neither agree nor disagree	Strongly agree	Strongly agree	Neither agree nor disagree	Agree	Not sure	Not sure	No	Somewhat agree	Somewhat disagree	Strongly agree	Neither agree nor disagree	Agree	Agree	Strongly agree	Strongly agree	Somewhat agree	Somewhat agree	Somewhat agree	Somewhat agree	Somewhat agree	Somewhat disagree	Somewhat agree	Somewhat agree	Somewhat agree	Somewhat disagree	Disagree	Disagree	Disagree	Disagree
Male	22	Any other mixed/multiple ethnic group background	Yes	Yes	36	Most of the time	Most of the time	Most of the time	Sometimes	Never	Often	Often	Never	Rarely	Often	Sometimes	Sometimes	Most of the time	Strongly agree	Agree	Strongly agree	Strongly agree	Disagree	Strongly agree	No	No	No	Agree	Disagree	Agree	Disagree	Agree	Agree	Strongly agree	Strongly agree	Strongly agree	Agree	Neither agree nor disagree	Somewhat agree	Somewhat disagree	Somewhat disagree	Somewhat disagree	Neither agree nor disagree	Strongly disagree	Strongly agree	Disagree	Strongly disagree	Disagree	Somewhat agree
Female	31	Any other ethnic group	Yes	No	12	Sometimes	Always	Always	Never	Never	Always	Always	Never	Never	Always	Never	Often	Always	Strongly agree	Strongly agree	Strongly agree	Strongly agree	Agree	Agree	Not sure	Not sure	Yes	Strongly agree	Strongly agree	Strongly agree	Strongly agree	Strongly agree	Strongly agree	Strongly agree	Strongly agree	Strongly agree	Strongly agree	Disagree	Somewhat agree	Disagree	Strongly disagree	Disagree	Disagree	Somewhat agree	Disagree	Strongly disagree	Strongly disagree	Strongly disagree	Disagree
Male	45	English/Welsh/Scottish/Northern Irish/British	Yes	Yes	50	Never	Never	Sometimes	Sometimes	Never	Sometimes	Never	Sometimes	Sometimes	Never	Never	Never	Always	Strongly disagree	Strongly disagree	Strongly disagree	Strongly disagree	Strongly disagree	Strongly disagree	No	No	No	Strongly disagree	Strongly disagree	Strongly disagree	Strongly disagree	Strongly disagree	Strongly disagree	Strongly disagree	Strongly disagree	Strongly disagree	Strongly disagree	Strongly agree	Somewhat agree	Strongly agree	Strongly agree	Strongly agree	Strongly agree	Strongly agree	Strongly agree	Strongly agree	Strongly agree	Strongly agree	Strongly agree
Female	29	English/Welsh/Scottish/Northern Irish/British	Yes	Yes	16	Most of the time	Most of the time	Most of the time	Rarely	Never	Always	Always	Never	Rarely	Often	Always	Often	Most of the time	Strongly agree	Strongly agree	Strongly agree	Strongly agree	Neither agree nor disagree	Strongly agree	Not sure	No	No	Disagree	Somewhat disagree	Agree	Disagree	Somewhat disagree	Somewhat agree	Strongly agree	Strongly agree	Somewhat agree	Strongly agree	Somewhat agree	Somewhat agree	Somewhat agree	Somewhat agree	Agree	Strongly agree	Somewhat agree	Strongly agree	Neither agree nor disagree	Somewhat disagree	Somewhat agree	Disagree
Female	31	English/Welsh/Scottish/Northern Irish/British	Yes	Yes	16	Sometimes	Most of the time	Rarely	Never	Never	Most of the time	Always	Never	Sometimes	About half the time	Never	Never	About half the time	Disagree	Strongly disagree	Somewhat agree	Strongly agree	Neither agree nor disagree	Neither agree nor disagree	No	No	No	Disagree	Neither agree nor disagree	Somewhat agree	Disagree	Neither agree nor disagree	Disagree	Somewhat agree	Somewhat agree	Neither agree nor disagree	Agree	Agree	Somewhat agree	Agree	Somewhat agree	Somewhat agree	Agree	Agree	Agree	Neither agree nor disagree	Somewhat agree	Somewhat agree	Neither agree nor disagree
Female	23	English/Welsh/Scottish/Northern Irish/British	Yes	Yes	35	Most of the time	Always	Often	Sometimes	Never	Always		Rarely	Sometimes	Sometimes	Rarely	Rarely	Never	Somewhat agree	Agree	Strongly agree	Strongly agree	Disagree	Strongly agree	No	Yes	No	Disagree	Agree	Agree	Somewhat agree	Somewhat agree	Somewhat disagree	Somewhat disagree	Somewhat agree	Neither agree nor disagree	Disagree	Disagree	Somewhat agree	Neither agree nor disagree	Disagree	Disagree	Somewhat agree	Somewhat disagree	Somewhat disagree	Disagree	Somewhat agree	Somewhat disagree	Disagree
Female	23	American	Yes	No	40	Always	Most of the time	Most of the time	Rarely	Never	Most of the time	Always	Rarely	Rarely	Rarely	Always	Sometimes	Often	Agree	Strongly agree	Strongly agree	Strongly agree	Neither agree nor disagree	Agree	No	No	No	Agree	Somewhat agree	Agree	Somewhat agree	Somewhat agree	Strongly agree	Strongly agree	Strongly agree	Strongly agree	Strongly agree	Disagree	Somewhat agree	Neither agree nor disagree	Somewhat disagree	Disagree	Neither agree nor disagree	Agree	Strongly agree	Neither agree nor disagree	Somewhat agree	Somewhat agree	Neither agree nor disagree
Female	30	English/Welsh/Scottish/Northern Irish/British	Yes	Yes	2	About half the time	Most of the time	Most of the time	Sometimes	Never	Most of the time	Most of the time	Never	Sometimes	About half the time	About half the time	Sometimes	Always	Neither agree nor disagree	Strongly disagree	Agree	Strongly agree	Neither agree nor disagree	Strongly agree	No	Yes	No	Disagree	Somewhat disagree	Agree	Disagree	Agree	Strongly agree	Strongly agree	Strongly agree	Agree	Somewhat disagree	Somewhat agree	Somewhat agree	Neither agree nor disagree	Disagree	Neither agree nor disagree	Agree	Disagree	Agree	Somewhat disagree	Disagree	Neither agree nor disagree	Somewhat disagree
Female	66	English/Welsh/Scottish/Northern Irish/British	Yes	Yes	25	Often	Most of the time	Most of the time	Never	Never	Always	Most of the time	Never	Rarely	Always	Always	About half the time	Most of the time	Strongly agree	Strongly agree	Strongly agree	Strongly agree	Strongly disagree	Agree	No	Yes	No	Agree	Somewhat disagree	Strongly agree	Strongly agree	Neither agree nor disagree	Somewhat agree	Strongly agree	Strongly agree	Agree	Strongly agree	Neither agree nor disagree	Somewhat agree	Neither agree nor disagree	Neither agree nor disagree	Somewhat disagree	Neither agree nor disagree	Disagree	Agree	Strongly disagree	Neither agree nor disagree	Disagree	Somewhat agree
Female	32	English/Welsh/Scottish/Northern Irish/British	Yes	Yes	15	Rarely	Most of the time	Most of the time	Never	Never	Always	Always	Never	About half the time	Never	Rarely	Often	Always	Strongly agree	Strongly agree	Strongly agree	Strongly agree	Strongly disagree	Agree	Not sure	Yes	No	Somewhat agree	Somewhat agree	Agree	Somewhat agree	Neither agree nor disagree	Agree	Agree	Agree	Somewhat disagree	Strongly agree	Strongly disagree	Somewhat agree	Neither agree nor disagree	Disagree	Disagree	Neither agree nor disagree	Disagree	Neither agree nor disagree	Disagree	Disagree	Disagree	Disagree
Male	21	English/Welsh/Scottish/Northern Irish/British	Yes	Yes	45	Rarely	Most of the time	About half the time	Often	Never	Most of the time	Often	Sometimes	Sometimes	Sometimes	Sometimes	Rarely	About half the time	Somewhat agree	Disagree	Strongly agree	Strongly agree	Strongly disagree	Somewhat agree	No	Not sure	No	Strongly disagree	Somewhat disagree	Strongly agree	Strongly disagree	Strongly agree	Agree	Somewhat agree	Agree	Strongly disagree	Agree	Neither agree nor disagree	Somewhat agree	Strongly agree	Somewhat agree	Neither agree nor disagree	Agree	Somewhat agree	Agree	Strongly disagree	Somewhat agree	Strongly agree	Neither agree nor disagree
Female	21	English/Welsh/Scottish/Northern Irish/British	Yes	No	2	Often	Always	Always	Never	Never	Most of the time	Always	Never	About half the time	About half the time	Always	Most of the time	Always	Strongly agree	Strongly agree	Strongly agree	Strongly agree	Disagree	Strongly agree	Not sure	Not sure	No	Agree	Somewhat disagree	Somewhat agree	Agree	Agree	Strongly agree	Strongly agree	Strongly agree	Strongly agree	Strongly agree	Neither agree nor disagree	Somewhat agree	Somewhat disagree	Somewhat disagree	Disagree	Disagree	Strongly disagree	Neither agree nor disagree	Strongly disagree	Strongly disagree	Strongly disagree	Strongly disagree
Female	35	American	No
Female	35	Any other ethnic group	No
Female	22	English/Welsh/Scottish/Northern Irish/British	Yes	Yes	13	Most of the time	Always	Always	Never	Never	Always	Always	Never	Never	Most of the time	Most of the time	Always	Always	Strongly agree	Strongly agree	Strongly agree	Strongly agree	Strongly agree	Strongly agree	Not sure	No	No	Somewhat agree	Strongly agree	Agree	Somewhat agree	Strongly agree	Agree	Strongly agree	Strongly agree	Strongly agree	Strongly agree	Strongly disagree	Somewhat agree	Agree	Neither agree nor disagree	Somewhat disagree	Somewhat agree	Somewhat agree	Somewhat agree	Strongly disagree	Somewhat disagree	Strongly disagree	Disagree
Female	22	English/Welsh/Scottish/Northern Irish/British	Yes	No	66	Most of the time	Often	Most of the time	Often	Never	Most of the time	Most of the time	Never	About half the time	About half the time	Often	Sometimes	Always	Agree	Strongly agree	Strongly agree	Strongly agree	Strongly disagree	Strongly agree	No	No	No	Neither agree nor disagree	Somewhat agree	Agree	Neither agree nor disagree	Neither agree nor disagree	Somewhat agree	Somewhat agree	Somewhat agree	Somewhat agree	Disagree	Somewhat agree	Somewhat agree	Agree	Somewhat agree	Neither agree nor disagree	Agree	Agree	Somewhat agree	Somewhat disagree	Agree	Somewhat agree	Somewhat agree
Female	22	English/Welsh/Scottish/Northern Irish/British	Yes	Yes	65	Always	Always	Always	Never	Never	Always	Always	Never	Never	Most of the time	Always	Always	Always	Disagree	Strongly agree	Strongly agree	Strongly agree	Strongly disagree	Strongly agree	Not sure	Not sure	No	Strongly agree	Strongly agree	Strongly agree	Agree	Agree	Strongly agree	Strongly agree	Strongly agree	Strongly agree	Strongly agree	Strongly disagree	Somewhat agree	Disagree	Strongly disagree	Strongly disagree	Strongly disagree	Strongly disagree	Strongly agree	Strongly agree	Strongly agree	Strongly disagree	Strongly agree
Female	22	English/Welsh/Scottish/Northern Irish/British	Yes	Yes	-1	Rarely	Most of the time	Often	Rarely	Never	Always	Often	Never	About half the time	Most of the time	Often	About half the time	Always	Somewhat disagree	Strongly agree	Strongly agree	Agree	Disagree	Strongly agree	Not sure	Not sure	No	Somewhat agree	Somewhat agree	Agree	Neither agree nor disagree	Agree	Strongly agree	Strongly agree	Strongly agree	Somewhat agree	Neither agree nor disagree	Somewhat agree	Somewhat agree	Agree	Disagree	Disagree	Somewhat disagree	Disagree	Somewhat disagree	Disagree	Disagree	Disagree	Somewhat agree
Male	70	English/Welsh/Scottish/Northern Irish/British	Yes	Yes	5	Sometimes	Often	Most of the time	About half the time	Never	Sometimes	Sometimes	Never	Sometimes	Sometimes	Rarely	Never	Never	Somewhat agree	Strongly agree	Agree	Agree	Strongly disagree	Somewhat agree	No	No	No	Somewhat agree	Somewhat agree	Somewhat agree	Somewhat agree	Somewhat agree	Somewhat agree	Agree	Agree	Somewhat disagree	Somewhat agree	Disagree	Somewhat agree	Neither agree nor disagree	Strongly disagree	Strongly disagree	Somewhat agree	Disagree	Somewhat agree	Disagree	Disagree	Disagree	Disagree
Female	24	Arab	Yes	Yes	29	Often	Most of the time	Most of the time	Rarely	Never	Often	Most of the time	Rarely	About half the time	Sometimes	Often	Sometimes	Most of the time	Agree	Strongly agree	Strongly agree	Strongly agree	Disagree	Strongly agree	Not sure	Not sure	No	Agree	Somewhat disagree	Strongly agree	Agree	Neither agree nor disagree	Strongly agree	Strongly agree	Strongly agree	Strongly agree	Strongly agree	Disagree	Somewhat agree	Neither agree nor disagree	Strongly disagree	Disagree	Disagree	Disagree	Disagree	Disagree	Disagree	Disagree	Neither agree nor disagree
Male	26	Irish	Yes
Other	30	English/Welsh/Scottish/Northern Irish/British	Yes	Yes	7	Always	Always	Most of the time	Rarely	Never	Often	About half the time	Never	Rarely	Often	Never	Often	Always	Agree	Agree	Agree	Strongly agree	Strongly agree	Somewhat agree	No	No	No	Disagree	Somewhat agree	Agree	Disagree	Agree	Agree	Strongly agree	Agree	Strongly agree	Strongly agree	Somewhat disagree	Somewhat agree	Neither agree nor disagree	Disagree	Disagree	Neither agree nor disagree	Disagree	Agree	Disagree	Somewhat disagree	Disagree	Somewhat agree
Male	22	Any other mixed/multiple ethnic group background	Yes	No		Rarely	Most of the time	Always	Rarely	Never	Always	Rarely	Never	Never	Most of the time	Always	Sometimes	Always
Female	48	English/Welsh/Scottish/Northern Irish/British	Yes	Yes	65	Sometimes	About half the time	Most of the time	Sometimes	Never	Most of the time	Most of the time	Never	Often	Rarely	Sometimes	Never	Always	Neither agree nor disagree	Somewhat agree	Agree	Strongly agree	Strongly disagree	Neither agree nor disagree	No	Yes	No	Somewhat disagree	Disagree	Somewhat agree	Disagree	Neither agree nor disagree	Somewhat disagree	Agree	Somewhat agree	Agree	Neither agree nor disagree	Somewhat agree	Somewhat agree	Agree	Neither agree nor disagree	Somewhat agree	Agree	Agree	Agree	Disagree	Disagree	Neither agree nor disagree	Disagree
Male	23	English/Welsh/Scottish/Northern Irish/British	Yes	Yes	50	Always	Always	Always	Never	Never	Always	Always	Never	Never	Always	Always	Always	Always	Strongly agree	Strongly agree	Strongly agree	Strongly agree	Strongly disagree	Strongly agree	No	No	No	Agree	Somewhat agree	Somewhat agree	Somewhat agree	Somewhat agree	Somewhat agree	Strongly agree	Strongly agree	Agree	Agree	Neither agree nor disagree	Somewhat agree	Neither agree nor disagree	Somewhat disagree	Somewhat disagree	Neither agree nor disagree	Somewhat disagree	Disagree	Disagree	Disagree	Neither agree nor disagree	Disagree
Female	20	Chinese	Yes	Yes	32	Most of the time	Most of the time	Most of the time	Rarely	Rarely	Always	Most of the time	Never	Never	About half the time	Often	Often	Sometimes	Somewhat agree	Disagree	Neither agree nor disagree	Somewhat disagree	Disagree	Disagree	No	No	No
Male	24	English/Welsh/Scottish/Northern Irish/British	Yes	Yes	40	Most of the time	Often	About half the time	Never	Never	Most of the time	Sometimes	Never	Sometimes	About half the time	Rarely	Sometimes	Always	Neither agree nor disagree	Agree	Strongly agree	Strongly agree	Disagree	Agree	No	No	No	Agree	Agree	Agree	Agree	Agree	Somewhat agree	Strongly agree	Agree	Agree	Somewhat agree	Somewhat disagree	Somewhat agree	Disagree	Somewhat disagree	Disagree	Somewhat disagree	Strongly disagree	Neither agree nor disagree	Strongly disagree	Somewhat disagree	Disagree	Strongly disagree
Female	19	English/Welsh/Scottish/Northern Irish/British	Yes	No	50	Most of the time	Most of the time	Most of the time	Rarely		Always	Most of the time	Never	Rarely	Sometimes	Sometimes	Rarely	Always			Agree	Strongly agree		Somewhat agree	No	No	No	Agree	Agree	Neither agree nor disagree	Somewhat agree	Strongly agree
Female	26	English/Welsh/Scottish/Northern Irish/British	Yes	Yes	40	Often	Always	Always	Rarely	Never	Always	Always	Never	About half the time	Sometimes	Always	Often	Often	Agree	Strongly agree	Strongly agree	Strongly agree	Strongly disagree	Agree	Not sure	Yes	No	Strongly agree	Strongly agree	Strongly agree	Strongly agree	Strongly agree	Strongly agree	Strongly agree	Strongly agree	Strongly agree	Strongly agree	Neither agree nor disagree	Somewhat agree	Disagree	Neither agree nor disagree	Disagree	Disagree	Disagree	Neither agree nor disagree	Strongly disagree	Strongly disagree	Strongly disagree	Strongly disagree
Other	23	English/Welsh/Scottish/Northern Irish/British	Yes	Yes	2	Often	Often	Most of the time	Rarely	Never	Always	Often	Never	Sometimes	Often	About half the time	Sometimes	Most of the time	Strongly agree	Strongly agree	Strongly agree	Strongly agree	Neither agree nor disagree	Agree	Not sure	Yes	No	Somewhat agree	Agree	Agree	Disagree	Agree	Agree	Strongly agree	Agree	Somewhat agree	Somewhat agree	Neither agree nor disagree	Somewhat agree	Neither agree nor disagree	Neither agree nor disagree	Neither agree nor disagree	Neither agree nor disagree	Somewhat agree	Strongly agree	Neither agree nor disagree	Somewhat disagree	Disagree	Neither agree nor disagree
Male	20	Chinese	Yes
Female	23	Any other ethnic group	Yes	No	25	Most of the time	Most of the time	Often	Rarely	Never	Most of the time	Most of the time	Never	Sometimes	Often	Most of the time	About half the time	About half the time	Agree	Agree	Agree	Strongly agree	Strongly disagree	Strongly agree	Not sure	Yes	Yes	Strongly agree	Somewhat agree	Strongly agree	Agree	Strongly agree	Strongly agree	Strongly agree	Strongly agree	Agree	Agree	Neither agree nor disagree	Somewhat agree	Somewhat agree	Disagree	Disagree	Neither agree nor disagree	Disagree	Neither agree nor disagree	Disagree	Strongly disagree	Disagree	Disagree
Female	75	English/Welsh/Scottish/Northern Irish/British	Yes	Yes	25	Often	Most of the time	Most of the time	Rarely	Never	Often	Often	Never	Rarely	Most of the time	Often	Often	Always	Strongly agree	Strongly agree	Strongly agree	Strongly agree	Disagree	Agree	No	No	No	Strongly agree	Disagree	Agree	Agree	Agree	Somewhat agree	Strongly agree	Strongly agree	Somewhat agree	Somewhat disagree	Disagree	Somewhat agree	Disagree	Disagree	Disagree	Disagree	Somewhat disagree	Agree	Disagree	Disagree	Disagree	Disagree
Female	41	English/Welsh/Scottish/Northern Irish/British	Yes	Yes	30	Sometimes	Often	Most of the time	Never	Never	Most of the time	Most of the time	Never	Often	Most of the time	Sometimes	About half the time	Always	Strongly agree	Strongly agree	Strongly agree	Strongly agree	Agree	Agree	No	No	No
Female	22	English/Welsh/Scottish/Northern Irish/British	Yes	Yes	30	Always	Most of the time	Most of the time	Rarely	Never	Always	Most of the time	Never	Often	About half the time	Often	Sometimes	Often	Agree	Strongly agree	Strongly agree
Male	26	Any other ethnic group	Yes	Yes	25	Always	Most of the time	Always	Never	Never	Always	Always	Never	Rarely	Most of the time	Always	Most of the time	Always	Agree	Strongly agree	Strongly agree	Strongly agree	Strongly disagree	Strongly agree	No	No	No	Strongly agree	Somewhat agree	Agree	Agree	Strongly agree	Agree	Strongly agree	Strongly agree	Agree	Strongly agree	Disagree	Somewhat agree	Disagree	Disagree	Disagree	Agree	Disagree	Strongly disagree	Strongly disagree	Strongly disagree	Strongly disagree	Disagree
Female	22	English/Welsh/Scottish/Northern Irish/British	Yes	Yes	60	Sometimes	Most of the time	Most of the time	Never	Never	Often	Often	Never	Rarely	Often	Sometimes	Sometimes	Often	Strongly agree	Strongly agree	Agree	Agree	Agree	Agree	Not sure	Not sure	No	Somewhat disagree	Disagree	Agree	Disagree	Agree	Strongly agree	Strongly agree	Agree	Agree	Somewhat agree	Somewhat disagree	Somewhat agree	Neither agree nor disagree	Somewhat agree	Neither agree nor disagree	Somewhat agree	Somewhat agree	Somewhat agree	Disagree	Disagree	Somewhat disagree	Somewhat disagree
Male	29	English/Welsh/Scottish/Northern Irish/British	Yes	Yes	60	Rarely	About half the time	Rarely	Often	Never	Rarely	Sometimes	Sometimes	Often	Rarely	Rarely	Rarely	Always	Disagree	Somewhat disagree	Agree	Agree	Strongly disagree	Neither agree nor disagree	No	Not sure	No	Strongly disagree	Strongly disagree	Disagree	Disagree	Somewhat disagree	Disagree	Somewhat agree	Somewhat agree	Disagree	Somewhat agree	Agree	Somewhat agree	Somewhat agree	Strongly agree	Strongly agree	Neither agree nor disagree	Somewhat disagree	Strongly agree	Somewhat disagree	Somewhat disagree	Agree	Somewhat agree
Male	24	Any other ethnic group	Yes	No	50	Sometimes	Often	Most of the time	Never	Never	Often	About half the time	Never	Sometimes	Rarely	Most of the time	Rarely	Never	Agree	Agree	Somewhat agree	Neither agree nor disagree	Strongly disagree	Strongly agree	Not sure	No	No	Neither agree nor disagree	Disagree	Disagree	Somewhat disagree	Neither agree nor disagree	Agree	Somewhat agree	Strongly agree	Somewhat disagree	Neither agree nor disagree	Somewhat agree	Somewhat agree	Somewhat agree	Neither agree nor disagree	Neither agree nor disagree	Somewhat agree	Somewhat disagree	Neither agree nor disagree	Somewhat disagree	Disagree	Somewhat agree	Neither agree nor disagree
Male	52	English/Welsh/Scottish/Northern Irish/British	Yes	Yes	15	Always	Always	Most of the time	Never	Never	Always	Most of the time	Never	Rarely	Most of the time	Often	Sometimes	Always	Neither agree nor disagree	Strongly agree	Somewhat agree	Agree	Neither agree nor disagree	Neither agree nor disagree	Not sure	Not sure	No	Somewhat agree	Neither agree nor disagree	Somewhat agree	Somewhat agree	Neither agree nor disagree	Neither agree nor disagree	Agree	Agree	Agree	Strongly agree	Disagree	Somewhat disagree	Somewhat agree	Strongly disagree	Strongly disagree	Neither agree nor disagree	Neither agree nor disagree	Neither agree nor disagree	Disagree	Strongly disagree	Disagree	Disagree
Male	66	English/Welsh/Scottish/Northern Irish/British		No	52	Often	About half the time		Rarely		Always	Always	Always	Often	Sometimes	Sometimes	Often	Sometimes	Agree		Agree	Strongly disagree	Somewhat disagree	Strongly disagree	Yes	Not sure	No	Agree	Agree	Strongly agree	Strongly agree	Agree	Agree					Disagree	Neither agree nor disagree	Disagree		Somewhat agree			Somewhat agree	Somewhat disagree	Strongly disagree	Disagree	Somewhat agree
Female	20	White and Asian	Yes	Yes	-1	Most of the time	Most of the time	Most of the time	Rarely	Never	Always	Always	Never	Rarely	Sometimes	Never	Often	Most of the time	Somewhat agree	Agree	Agree	Strongly agree	Strongly disagree	Strongly agree	No	No	No	Disagree	Agree	Strongly agree	Somewhat agree	Agree	Strongly agree	Strongly agree	Strongly agree	Strongly agree	Somewhat agree	Agree	Somewhat agree	Somewhat agree	Strongly disagree	Strongly disagree	Disagree	Disagree	Agree	Strongly disagree	Somewhat disagree	Strongly disagree	Strongly disagree
Female	24	Any other ethnic group	Yes	No	28
Male	19	English/Welsh/Scottish/Northern Irish/British	Yes	Yes	-1	Always	Always	Always	Never	Never	Always	Always	Never	Rarely	Always	Always	Always	Always	Strongly agree	Strongly agree	Strongly agree	Strongly agree	Strongly agree	Strongly agree	Not sure	Yes	No	Strongly agree	Strongly agree	Strongly agree	Strongly agree	Strongly agree	Strongly agree	Strongly agree	Strongly agree	Strongly agree	Strongly agree	Strongly disagree	Somewhat agree	Strongly disagree	Strongly disagree	Strongly disagree	Strongly disagree	Strongly disagree	Strongly disagree	Strongly disagree	Strongly disagree	Strongly disagree	Strongly disagree
Female	47	Indian	Yes	Yes	50	Never	Often	Most of the time	Rarely	Always	Always	Sometimes	Never	Often	Most of the time	Never	Sometimes	Never	Strongly disagree	Strongly disagree	Somewhat agree	Neither agree nor disagree	Strongly disagree	Disagree	No	No	Yes	Strongly disagree	Disagree	Neither agree nor disagree	Strongly disagree	Neither agree nor disagree	Disagree	Somewhat agree	Somewhat disagree	Disagree	Somewhat agree	Neither agree nor disagree	Somewhat agree	Strongly agree	Agree	Agree	Somewhat disagree	Strongly agree	Strongly agree	Neither agree nor disagree	Agree	Strongly agree	Strongly agree
Male	48	English/Welsh/Scottish/Northern Irish/British	Yes	No	50	Never	Most of the time	Most of the time	Never	Never	About half the time	Never	Rarely	Often	Never	Never	Never	Never	Strongly disagree	Strongly disagree	Strongly disagree	Agree	Strongly disagree	Neither agree nor disagree	No	No	No	Strongly disagree	Strongly disagree	Strongly disagree	Strongly disagree	Strongly disagree	Strongly disagree	Neither agree nor disagree	Somewhat agree	Neither agree nor disagree	Neither agree nor disagree	Strongly disagree	Somewhat agree	Strongly disagree	Strongly disagree	Strongly disagree	Strongly disagree	Strongly disagree	Strongly disagree	Strongly disagree	Neither agree nor disagree	Strongly disagree	Strongly disagree
Female	41	Any other Asian background	Yes	Yes	20	Always	Most of the time	Most of the time	Rarely	Never	Most of the time	Most of the time	Never	Sometimes	Most of the time	Never	Often	Most of the time	Neither agree nor disagree	Neither agree nor disagree	Strongly disagree	Strongly agree	Disagree	Strongly agree	Not sure	Yes	No	Somewhat agree	Somewhat agree	Strongly agree	Somewhat agree	Neither agree nor disagree	Agree	Agree	Strongly agree	Agree	Strongly agree	Somewhat disagree	Somewhat agree	Somewhat agree	Strongly disagree	Disagree	Neither agree nor disagree	Somewhat disagree	Somewhat agree	Strongly disagree	Somewhat disagree	Somewhat disagree	Somewhat agree
Male	37	Irish	Yes	Yes	10	Often	Always	Most of the time	Rarely	Never	Always	Always	Never	Rarely	Sometimes	Often	Often	Always	Strongly agree	Strongly agree	Strongly agree	Strongly agree	Strongly agree	Strongly agree	No	No	No	Agree	Agree	Strongly agree	Agree	Strongly agree	Strongly agree	Strongly agree	Strongly agree	Strongly agree	Agree	Somewhat disagree	Somewhat agree	Disagree	Strongly disagree	Strongly disagree	Disagree	Strongly disagree	Somewhat disagree	Somewhat disagree	Disagree	Strongly disagree	Somewhat disagree
Female	59	English/Welsh/Scottish/Northern Irish/British	Yes	Yes	21	Never	Always	Always	Never	Never	Always	Always	Never	Often	Most of the time	Always	Often	Always	Somewhat agree	Somewhat agree	Agree	Strongly agree	Strongly disagree	Agree	No	No	No	Somewhat agree	Somewhat agree	Strongly agree	Agree	Strongly agree	Somewhat agree	Agree	Agree	Agree	Agree	Somewhat disagree	Somewhat agree	Somewhat agree	Somewhat disagree	Somewhat disagree	Somewhat agree	Disagree	Disagree	Disagree	Strongly disagree	Somewhat disagree	Disagree
Male	61	English/Welsh/Scottish/Northern Irish/British	Yes	Yes	15	Sometimes	Most of the time	Always	Never	Never	Most of the time	Always	Never	Often	Sometimes	Sometimes	Sometimes	Most of the time	Agree	Strongly agree	Strongly agree	Strongly agree	Neither agree nor disagree	Agree	No	No	No	Somewhat agree	Somewhat agree	Agree	Agree	Strongly agree	Agree	Strongly agree	Strongly agree	Agree	Strongly agree	Neither agree nor disagree	Somewhat agree	Disagree	Somewhat disagree	Disagree	Somewhat agree	Somewhat disagree	Disagree	Neither agree nor disagree	Disagree	Disagree	Neither agree nor disagree
Female	58	English/Welsh/Scottish/Northern Irish/British	Yes	No	96	Most of the time	Always	Always	Never	Never	Most of the time	Always	Never	Often	Most of the time	Most of the time	Often	Always	Agree	Agree	Somewhat agree	Strongly agree	Strongly agree	Agree	No	Not sure	No	Agree	Agree	Agree	Agree	Agree	Somewhat agree	Strongly agree	Strongly agree	Agree	Agree	Somewhat agree	Somewhat agree	Strongly agree	Somewhat agree	Somewhat agree	Strongly agree	Strongly agree	Agree	Somewhat agree	Agree	Agree	Agree
Female	66	English/Welsh/Scottish/Northern Irish/British	Yes	Yes	12	Often	Most of the time	Often	Rarely	Never	Most of the time	Always	Never	Sometimes	Sometimes	Always	Often	Always	Neither agree nor disagree	Agree	Strongly agree	Strongly agree	Disagree	Strongly agree	No	No	No	Agree	Disagree	Strongly agree	Agree	Somewhat agree	Somewhat agree	Strongly agree	Strongly agree	Neither agree nor disagree	Somewhat agree	Neither agree nor disagree	Somewhat agree	Somewhat disagree	Somewhat disagree	Somewhat disagree	Somewhat disagree	Disagree	Somewhat disagree	Strongly disagree	Disagree	Strongly disagree	Strongly disagree
Female	54	Any other ethnic group	Yes	No	-1	Sometimes	Most of the time	Most of the time	Never	Never	Always	Always	Never	Sometimes	Sometimes	Sometimes	Sometimes	Most of the time	Strongly agree	Strongly agree	Strongly agree	Strongly agree	Strongly disagree	Agree	Not sure	No	No	Strongly agree	Disagree	Strongly agree	Somewhat agree	Agree	Somewhat agree	Agree	Strongly agree	Agree	Strongly agree	Neither agree nor disagree	Somewhat agree	Neither agree nor disagree	Neither agree nor disagree	Neither agree nor disagree	Neither agree nor disagree	Neither agree nor disagree	Neither agree nor disagree	Disagree	Disagree	Disagree	Strongly disagree
Female	58	English/Welsh/Scottish/Northern Irish/British	Yes	Yes	8	About half the time	Most of the time	Most of the time	Never	Never	Often	Rarely	Never	Sometimes	Sometimes	Sometimes	Never	Always	Agree	Strongly agree	Agree	Strongly agree	Neither agree nor disagree	Strongly agree	Not sure	No	No	Strongly agree	Strongly agree	Strongly agree	Strongly agree	Strongly agree	Strongly agree	Strongly agree	Strongly agree	Strongly agree	Strongly agree	Neither agree nor disagree	Somewhat agree	Neither agree nor disagree	Strongly disagree	Strongly disagree	Strongly disagree	Strongly disagree	Somewhat agree	Strongly disagree	Strongly disagree	Strongly disagree	Strongly disagree
Female	83	English/Welsh/Scottish/Northern Irish/British	Yes	Yes	50	Always	Always	Always	Rarely	Never	Always	Always	Never	Rarely	Sometimes	Always	Often	Always	Strongly agree	Strongly agree	Strongly agree	Strongly agree	Disagree	Agree	No	No	No	Agree	Strongly agree	Strongly agree	Strongly agree	Strongly agree	Strongly agree	Strongly agree	Strongly agree	Strongly agree	Strongly agree	Disagree	Somewhat agree	Neither agree nor disagree	Neither agree nor disagree	Somewhat disagree	Strongly agree	Disagree	Disagree	Strongly disagree	Strongly disagree	Somewhat agree	Neither agree nor disagree
Male	38	English/Welsh/Scottish/Northern Irish/British	Yes	Yes	8	Most of the time	Most of the time	Often	Rarely	Never	Most of the time	Most of the time	Never	Often	Often	Often	Never	Always	Strongly agree	Strongly agree	Strongly agree	Agree	Strongly disagree	Somewhat agree	No	No	No	Disagree	Strongly disagree	Somewhat agree	Strongly disagree	Somewhat agree	Neither agree nor disagree	Somewhat agree	Somewhat agree	Neither agree nor disagree	Strongly agree	Neither agree nor disagree	Somewhat agree	Strongly disagree	Strongly disagree	Strongly disagree	Strongly disagree	Disagree	Disagree	Strongly disagree	Strongly disagree	Strongly disagree	Strongly disagree
Female	36	Any other ethnic group	Yes	No	20	Often	Always	Most of the time	Sometimes	Never	Always	Most of the time	Rarely	Sometimes	Most of the time	Often	Sometimes	Always	Disagree	Neither agree nor disagree	Strongly agree	Strongly agree	Disagree	Agree	No	No	No	Agree	Agree	Agree	Neither agree nor disagree	Agree	Strongly agree	Strongly agree	Strongly agree	Agree	Somewhat agree	Neither agree nor disagree	Somewhat agree	Neither agree nor disagree	Disagree	Disagree	Somewhat disagree	Disagree	Neither agree nor disagree	Disagree	Neither agree nor disagree	Disagree	Somewhat disagree
Female	49	English/Welsh/Scottish/Northern Irish/British	Yes	Yes	40	Most of the time	Always	Most of the time	Never	Never	Always	Most of the time	Never	Most of the time	Rarely	Always	Sometimes	Always	Agree	Agree	Agree	Strongly agree	Strongly disagree	Strongly agree	Not sure	Not sure	No	Somewhat agree	Neither agree nor disagree	Strongly agree	Neither agree nor disagree	Somewhat agree	Somewhat agree	Agree	Agree	Somewhat disagree	Strongly agree	Neither agree nor disagree	Somewhat agree	Agree	Somewhat disagree	Somewhat disagree	Somewhat agree	Somewhat agree	Agree	Strongly disagree	Disagree	Somewhat agree	Agree
Female	31	English/Welsh/Scottish/Northern Irish/British	Yes	Yes	30	Never	Most of the time	Most of the time	Never	Never	Sometimes	Rarely	Never	Sometimes	Rarely	Never	Never	Always	Agree	Agree	Agree	Agree	Somewhat disagree	Somewhat agree	No	No	No	Somewhat agree	Somewhat agree	Agree	Somewhat disagree	Strongly agree	Somewhat agree	Agree	Strongly agree	Neither agree nor disagree	Agree	Disagree	Somewhat agree	Neither agree nor disagree	Somewhat disagree	Somewhat disagree	Neither agree nor disagree	Strongly agree	Somewhat disagree	Somewhat disagree	Neither agree nor disagree	Somewhat disagree	Somewhat agree
Female	40	English/Welsh/Scottish/Northern Irish/British	Yes	Yes	50	Always	Always	Always	Never	Never	Always	Always	Never	Rarely	Most of the time	Never	About half the time	Always	Agree	Strongly agree	Strongly agree	Strongly agree	Strongly disagree	Somewhat agree	No	Yes	No	Somewhat agree	Disagree	Strongly agree	Somewhat agree	Somewhat agree	Strongly disagree	Strongly agree	Agree	Strongly agree	Strongly agree	Neither agree nor disagree	Somewhat agree	Neither agree nor disagree	Neither agree nor disagree	Neither agree nor disagree	Somewhat agree	Disagree	Disagree	Disagree	Disagree	Disagree	Somewhat disagree
Female	44	English/Welsh/Scottish/Northern Irish/British	Yes	Yes	15	Often	Always	Always	Rarely	Never	Always	Always	Never	Rarely	Most of the time	Sometimes	Rarely	Always	Somewhat agree	Agree	Agree	Strongly agree	Strongly disagree	Strongly agree	No	Not sure	No	Agree	Somewhat agree	Agree	Agree	Agree	Neither agree nor disagree	Strongly agree	Strongly agree	Agree	Strongly agree	Strongly disagree	Somewhat agree	Somewhat disagree	Disagree	Disagree	Disagree	Strongly disagree	Neither agree nor disagree	Strongly disagree	Strongly disagree	Strongly disagree	Neither agree nor disagree
Male	46	English/Welsh/Scottish/Northern Irish/British	Yes	Yes	20	Most of the time	Most of the time	Often	Rarely	Never	Rarely	Most of the time	Never	Sometimes	Most of the time	Often	Often	Always	Agree	Agree	Agree	Agree	Strongly disagree	Agree	Not sure	Not sure	No	Agree	Somewhat agree	Agree	Agree	Agree	Agree	Agree	Agree	Neither agree nor disagree	Agree	Somewhat agree	Somewhat agree	Somewhat agree	Neither agree nor disagree	Somewhat agree	Agree	Somewhat agree	Somewhat agree	Somewhat disagree	Somewhat disagree	Neither agree nor disagree	Neither agree nor disagree
Female	32	English/Welsh/Scottish/Northern Irish/British	Yes	Yes	5	Most of the time	Most of the time	Most of the time	Sometimes	Never	Most of the time	Always	Never	Rarely	Most of the time	Sometimes	Sometimes	Always	Strongly agree	Strongly agree	Strongly agree	Strongly agree	Strongly agree	Agree	No	No	No	Somewhat agree	Agree	Strongly agree	Agree	Strongly agree	Strongly agree	Strongly agree	Strongly agree	Strongly agree	Strongly agree	Strongly disagree	Somewhat agree	Strongly disagree	Strongly disagree	Strongly disagree	Strongly disagree	Strongly disagree	Strongly disagree	Strongly disagree	Disagree	Strongly disagree	Strongly disagree
Female	38	English/Welsh/Scottish/Northern Irish/British	Yes	Yes	15	Often	Most of the time	About half the time	Rarely	Never	Always	Always	Never	Rarely	About half the time	Often	Sometimes	Always	Strongly agree	Agree	Strongly agree	Strongly agree	Neither agree nor disagree	Strongly agree	No	No	No	Agree	Neither agree nor disagree	Agree	Somewhat agree	Somewhat agree	Agree	Strongly agree	Strongly agree	Agree	Neither agree nor disagree	Neither agree nor disagree	Somewhat agree	Neither agree nor disagree	Neither agree nor disagree	Neither agree nor disagree	Neither agree nor disagree	Disagree	Disagree	Disagree	Somewhat disagree	Disagree	Strongly disagree
Female	32	English/Welsh/Scottish/Northern Irish/British	Yes	Yes	18	Sometimes	Always	Always	Never	Never	Always	Always	Never	Sometimes	Most of the time	Always	Always	Always	Strongly agree	Strongly agree	Agree	Strongly agree	Strongly disagree	Somewhat agree	No	No	No	Strongly agree	Agree	Agree	Agree	Agree	Strongly agree	Strongly agree	Strongly agree	Somewhat agree	Agree	Somewhat disagree	Somewhat agree	Somewhat disagree	Strongly disagree	Strongly disagree	Disagree	Disagree	Agree	Somewhat disagree	Disagree	Disagree	Somewhat agree
Male		English/Welsh/Scottish/Northern Irish/British	Yes	Yes	75	Sometimes	Often	Rarely	Sometimes	Never	Often	Often	Rarely	Often	Often	Rarely	Never	About half the time	Disagree	Disagree	Disagree	Disagree	Strongly disagree	Agree	No	No	No	Strongly disagree	Strongly disagree	Neither agree nor disagree	Strongly disagree	Disagree	Disagree	Strongly disagree	Disagree	Strongly disagree	Neither agree nor disagree	Agree	Somewhat disagree	Strongly agree	Strongly agree	Strongly agree	Strongly agree	Strongly agree	Strongly agree	Strongly agree	Disagree	Strongly agree	Strongly agree
Female	45	English/Welsh/Scottish/Northern Irish/British	Yes	Yes	10	Most of the time	Always	Always	Never	Never	Always	Always	Never	About half the time	Often	Always	Always	Always	Strongly agree	Strongly agree	Strongly agree	Strongly agree	Strongly disagree	Agree	No	Not sure	No	Agree	Somewhat agree	Neither agree nor disagree	Somewhat disagree	Agree	Somewhat agree	Agree	Agree	Agree	Strongly agree	Somewhat disagree	Somewhat agree	Neither agree nor disagree	Disagree	Disagree	Somewhat disagree	Disagree	Somewhat agree	Strongly disagree	Disagree	Somewhat disagree	Somewhat disagree
Female	57	English/Welsh/Scottish/Northern Irish/British	Yes	Yes	45	Often	Often	Most of the time	Never	Never	Most of the time	Most of the time	Never	Sometimes	About half the time	Most of the time	Sometimes	Always	Agree	Agree	Agree	Strongly agree	Disagree	Somewhat agree	No	No	No	Agree	Agree	Agree	Somewhat agree	Somewhat disagree	Neither agree nor disagree	Agree	Agree	Agree	Agree	Somewhat disagree	Somewhat agree	Somewhat disagree	Somewhat disagree	Disagree	Somewhat agree	Somewhat agree	Agree	Neither agree nor disagree	Somewhat disagree	Somewhat agree	Somewhat agree
Female	39	English/Welsh/Scottish/Northern Irish/British	Yes	Yes	85	Always	Always	Always	Never	Never	Always	Always	Never	Sometimes	About half the time	Always	Most of the time	Always	Strongly agree	Strongly agree	Strongly agree	Strongly agree	Neither agree nor disagree	Strongly agree	No	No	No	Agree	Somewhat agree	Strongly agree	Somewhat agree	Disagree	Agree	Strongly agree	Strongly agree	Agree	Strongly agree	Neither agree nor disagree	Somewhat agree	Somewhat agree	Somewhat disagree	Neither agree nor disagree	Agree	Somewhat disagree	Somewhat disagree	Disagree	Disagree	Neither agree nor disagree	Somewhat agree
Female	58	English/Welsh/Scottish/Northern Irish/British	Yes	Yes	23	About half the time	Most of the time	Always	Never	Never	Often	Sometimes	Never	About half the time	Most of the time	Rarely	Rarely	Always	Somewhat disagree	Agree	Somewhat agree	Strongly agree	Strongly disagree	Agree	No	No	No	Somewhat agree	Neither agree nor disagree	Strongly agree	Somewhat agree	Somewhat agree	Neither agree nor disagree	Strongly agree	Strongly agree	Somewhat agree	Neither agree nor disagree	Strongly agree	Somewhat agree	Somewhat agree	Neither agree nor disagree	Neither agree nor disagree	Agree	Somewhat disagree	Neither agree nor disagree	Strongly disagree	Disagree	Somewhat disagree	Disagree
Female	51	English/Welsh/Scottish/Northern Irish/British	Yes	Yes	50	Sometimes	Most of the time	Most of the time	Rarely	Never	Often	Often	Never	Sometimes	Often	About half the time	Rarely	Most of the time	Strongly agree	Strongly agree	Strongly agree	Strongly agree	Disagree	Agree	Not sure	Not sure	No	Disagree	Somewhat agree	Somewhat agree	Somewhat disagree	Neither agree nor disagree	Somewhat disagree	Agree	Neither agree nor disagree	Agree	Agree	Disagree	Somewhat disagree	Neither agree nor disagree	Neither agree nor disagree	Neither agree nor disagree	Somewhat agree	Somewhat agree	Agree	Disagree	Neither agree nor disagree	Somewhat agree	Neither agree nor disagree
Female	40	English/Welsh/Scottish/Northern Irish/British	Yes	Yes	40	Always	Always	Always	Never	Never	Always	Always	Never	Rarely	Always	Always	Sometimes	Always	Strongly agree	Strongly agree	Strongly agree	Strongly agree	Strongly disagree	Strongly agree	No	No	No	Neither agree nor disagree	Somewhat disagree	Agree	Somewhat agree	Somewhat agree	Neither agree nor disagree	Strongly agree	Agree	Disagree	Strongly agree	Strongly agree	Somewhat agree	Strongly agree	Somewhat agree	Strongly agree	Strongly agree	Neither agree nor disagree	Somewhat disagree	Somewhat disagree	Strongly disagree	Neither agree nor disagree	Somewhat disagree
Female	28	English/Welsh/Scottish/Northern Irish/British	Yes	Yes	60	Never	Always	Always	Never	Never	Always	Never	Never	Never	Always	Never	Always	Always	Agree	Strongly agree	Strongly agree	Strongly agree	Disagree	Somewhat agree	No	No	No	Strongly agree	Strongly agree	Strongly agree	Agree	Somewhat agree	Strongly agree	Strongly agree	Strongly agree	Strongly agree	Strongly agree	Disagree	Somewhat agree	Neither agree nor disagree	Disagree	Disagree	Somewhat disagree	Somewhat disagree	Somewhat agree	Neither agree nor disagree	Somewhat disagree	Disagree	Somewhat disagree
Female	61	English/Welsh/Scottish/Northern Irish/British	Yes	Yes	20	Rarely	Always	Most of the time	Never	Never	Always	Often	Never	Never	Sometimes	Never	Sometimes	Always	Neither agree nor disagree	Neither agree nor disagree	Strongly agree	Strongly agree	Strongly disagree	Strongly agree	No	No	No	Strongly agree	Neither agree nor disagree	Agree	Somewhat agree	Neither agree nor disagree	Agree	Agree	Agree	Agree	Neither agree nor disagree	Neither agree nor disagree	Somewhat agree	Somewhat agree	Somewhat disagree	Somewhat disagree	Neither agree nor disagree	Neither agree nor disagree	Agree	Disagree	Disagree	Neither agree nor disagree	Neither agree nor disagree
Male	63	English/Welsh/Scottish/Northern Irish/British	Yes	Yes	34	Rarely	Always	Always	Never	Never	Often	Most of the time	Never	Sometimes	Most of the time	Most of the time	Often	Always	Strongly agree	Strongly agree	Strongly agree	Strongly agree	Strongly disagree	Agree	No	Yes	No	Neither agree nor disagree	Somewhat agree	Agree	Somewhat agree	Somewhat agree	Neither agree nor disagree	Strongly agree	Strongly agree	Strongly agree	Strongly agree	Disagree	Somewhat agree	Somewhat disagree	Somewhat disagree	Neither agree nor disagree	Agree	Somewhat agree	Somewhat agree	Agree	Disagree	Strongly disagree	Disagree
Male	36	English/Welsh/Scottish/Northern Irish/British	Yes	Yes	20	Sometimes	Most of the time	Most of the time	Rarely	Never	Always	Often	Never	Rarely	Always	Never	Rarely	Always	Somewhat disagree	Agree	Agree	Strongly agree	Disagree	Somewhat agree	No	No	No	Disagree	Somewhat agree	Agree	Somewhat agree	Agree	Strongly agree	Strongly agree	Agree	Somewhat agree	Somewhat agree	Somewhat disagree	Somewhat agree	Neither agree nor disagree	Somewhat disagree	Disagree	Somewhat agree	Disagree	Disagree	Disagree	Somewhat agree	Neither agree nor disagree	Somewhat agree
Female	47	English/Welsh/Scottish/Northern Irish/British	Yes	Yes	4	Never	Most of the time	Most of the time	Never	Never	Often	Often	Never	Sometimes	Sometimes	Sometimes	Never	Most of the time	Agree	Strongly agree	Strongly agree	Agree	Strongly disagree	Agree	Not sure	Not sure	No	Somewhat disagree	Disagree	Neither agree nor disagree	Disagree	Disagree	Strongly disagree	Agree	Somewhat agree	Disagree	Agree	Agree	Somewhat agree	Strongly agree	Neither agree nor disagree	Neither agree nor disagree	Somewhat agree	Somewhat agree	Agree	Disagree	Disagree	Strongly agree	Neither agree nor disagree
Male	30	English/Welsh/Scottish/Northern Irish/British	Yes	Yes	21	Most of the time	Always	Most of the time	Rarely	Never	Always	Always	Never	About half the time	About half the time	Always	About half the time	Always	Strongly agree	Strongly agree	Strongly agree	Strongly agree	Somewhat disagree	Strongly agree	No	No	No	Somewhat agree	Neither agree nor disagree	Strongly agree	Somewhat disagree	Neither agree nor disagree	Agree	Strongly agree	Strongly agree	Strongly agree	Strongly agree	Disagree	Strongly agree	Somewhat agree	Neither agree nor disagree	Somewhat disagree	Agree	Agree	Disagree	Strongly disagree	Strongly disagree	Disagree	Neither agree nor disagree
Female	49	English/Welsh/Scottish/Northern Irish/British	Yes	Yes	19	Always	Always	Most of the time	Rarely	Never	Always	Always	Never	Sometimes	About half the time	Most of the time	Sometimes	Always	Agree	Agree	Strongly agree	Agree	Neither agree nor disagree	Agree	Yes	Yes	No	Strongly agree	Agree	Strongly agree	Agree	Agree	Agree	Somewhat agree	Agree	Strongly agree	Somewhat agree	Neither agree nor disagree	Somewhat agree	Disagree	Disagree	Disagree	Disagree	Neither agree nor disagree	Disagree	Disagree	Somewhat disagree	Somewhat disagree	Disagree
Female	32	English/Welsh/Scottish/Northern Irish/British	Yes	Yes		Always	Always	Always	Never	Never	Always	Always	Never	Rarely	Always	Always	Always	Always	Strongly agree	Strongly agree	Strongly agree	Strongly agree	Strongly disagree	Strongly agree	No	No	No	Strongly agree	Strongly agree	Strongly agree	Strongly agree	Strongly agree	Strongly agree	Strongly agree	Strongly agree	Strongly agree	Strongly agree	Disagree	Somewhat agree	Disagree	Disagree	Disagree	Disagree	Somewhat agree	Agree	Neither agree nor disagree	Disagree	Disagree	Neither agree nor disagree
Female	67	English/Welsh/Scottish/Northern Irish/British	Yes	Yes	18	Often	Most of the time	Often	Rarely	Never	Often	Often	Never	Sometimes	Often	Sometimes	Sometimes	Most of the time	Strongly agree	Agree	Agree	Strongly agree	Strongly agree	Agree	No	No	No	Neither agree nor disagree	Somewhat disagree	Somewhat agree	Somewhat agree	Somewhat disagree	Somewhat agree	Agree	Somewhat agree	Agree	Strongly agree	Neither agree nor disagree	Somewhat agree	Somewhat agree	Somewhat disagree	Somewhat disagree	Neither agree nor disagree	Neither agree nor disagree	Neither agree nor disagree	Neither agree nor disagree	Disagree	Neither agree nor disagree	Somewhat agree
Male	52	English/Welsh/Scottish/Northern Irish/British	Yes	Yes	11	Rarely	Always	Most of the time	Never	Never	Always	Rarely	Never	Often	Often	Rarely	Often	Always	Strongly agree	Strongly agree	Strongly agree	Strongly agree	Neither agree nor disagree	Somewhat agree	No	No	No	Agree	Agree	Strongly agree	Strongly agree	Strongly agree	Strongly agree	Strongly agree	Strongly agree	Strongly agree	Strongly agree	Somewhat disagree	Somewhat agree	Somewhat disagree	Strongly disagree	Strongly disagree	Disagree	Strongly disagree	Disagree	Strongly disagree	Disagree	Strongly disagree	Strongly disagree
Female	47	English/Welsh/Scottish/Northern Irish/British	Yes	Yes	33	Never	Always	Always	Never	Never	Always	Often	Never	Rarely	Often				Somewhat agree	Strongly agree	Neither agree nor disagree	Strongly agree	Strongly disagree	Strongly agree	No	No	No	Strongly agree	Somewhat agree	Agree	Somewhat agree	Strongly agree	Neither agree nor disagree	Strongly agree	Strongly agree	Strongly agree	Strongly agree	Strongly agree	Somewhat agree	Neither agree nor disagree	Neither agree nor disagree	Neither agree nor disagree	Neither agree nor disagree	Somewhat disagree	Disagree	Strongly disagree	Strongly disagree	Neither agree nor disagree	Neither agree nor disagree
Male	33	English/Welsh/Scottish/Northern Irish/British	Yes	Yes	50	Most of the time	Often	Sometimes	Sometimes	Never	Most of the time	Always	Never	Sometimes	Sometimes	Often	Rarely	Often	Strongly agree	Strongly agree	Strongly agree	Strongly agree	Strongly disagree	Agree	No	No	No	Somewhat agree	Agree	Agree	Somewhat agree	Agree	Somewhat agree	Strongly agree	Strongly agree	Somewhat agree	Agree	Agree	Somewhat agree	Neither agree nor disagree	Somewhat agree	Somewhat disagree	Agree	Strongly disagree	Disagree	Strongly disagree	Strongly disagree	Strongly disagree	Strongly disagree
Female	84	English/Welsh/Scottish/Northern Irish/British	Yes	Yes	32	Sometimes	Always	Most of the time	Never	Never	Often	Often	Never	Sometimes	Sometimes	Sometimes	Rarely	Most of the time	Agree	Strongly agree	Strongly agree	Agree	Disagree	Agree	No	No	No	Agree	Somewhat disagree	Agree	Agree	Agree	Somewhat agree	Agree	Agree	Agree	Neither agree nor disagree	Somewhat agree	Somewhat agree	Neither agree nor disagree	Neither agree nor disagree	Somewhat agree	Neither agree nor disagree	Somewhat agree	Somewhat disagree	Somewhat disagree	Disagree	Disagree	Disagree
Male	22	English/Welsh/Scottish/Northern Irish/British	Yes	Yes	60	Never	Always	Always	Never	Never	Most of the time	Most of the time	Never	Sometimes	Often	Sometimes	Rarely	Most of the time	Agree	Agree	Strongly agree	Strongly agree	Strongly disagree	Agree	No	Yes	No	Disagree	Disagree	Somewhat disagree	Disagree	Agree	Somewhat agree	Agree	Agree	Somewhat agree	Strongly agree	Disagree	Somewhat agree	Disagree	Disagree	Somewhat disagree	Disagree	Disagree	Disagree	Disagree	Somewhat disagree	Neither agree nor disagree	Neither agree nor disagree
Male	20	English/Welsh/Scottish/Northern Irish/British	Yes	No	30	Always	Most of the time	Most of the time	Never	Never	Most of the time	Always	Never	Sometimes	Most of the time	About half the time	Sometimes	Often	Somewhat agree	Neither agree nor disagree	Agree	Agree	Disagree	Somewhat agree	No	No	No	Somewhat agree	Agree	Strongly agree	Agree	Strongly agree	Strongly agree	Strongly agree	Strongly agree	Strongly agree	Strongly agree	Strongly disagree	Somewhat agree	Disagree	Disagree	Disagree	Disagree	Neither agree nor disagree	Somewhat agree	Strongly disagree	Somewhat disagree	Somewhat agree	Agree
Other	30	English/Welsh/Scottish/Northern Irish/British	Yes	Yes	-1	Often	Always	Always	Rarely	Never	Always	About half the time	Never	Often	Sometimes	Never	Sometimes	Always	Neither agree nor disagree	Strongly agree	Agree	Strongly agree	Strongly agree	Agree	No	No	No	Somewhat agree	Neither agree nor disagree	Agree	Somewhat agree	Somewhat agree	Strongly agree	Strongly agree	Strongly agree	Strongly agree	Somewhat agree	Somewhat disagree	Somewhat agree	Neither agree nor disagree	Somewhat disagree	Disagree	Disagree	Neither agree nor disagree	Somewhat agree	Disagree	Disagree	Somewhat disagree	Somewhat disagree
Female	30	English/Welsh/Scottish/Northern Irish/British	Yes	Yes	-1	Most of the time	Always	Most of the time	Never	Never	Always	Always	Never	Sometimes	Most of the time	Sometimes	Rarely	Always	Strongly agree	Strongly agree	Strongly agree	Strongly agree	Agree	Agree	No	No	No	Agree	Somewhat agree	Agree	Somewhat agree	Strongly agree	Agree	Strongly agree	Strongly agree	Agree	Strongly agree	Neither agree nor disagree	Somewhat agree	Disagree	Disagree	Disagree	Disagree	Somewhat agree	Somewhat agree	Disagree	Disagree	Strongly disagree	Disagree
Female	26	Any other mixed/multiple ethnic group background	Yes	Yes	15
Female	38	English/Welsh/Scottish/Northern Irish/British	Yes	Yes	60	Sometimes	Always	Most of the time	Never	Never	Often	Often	Never	Rarely	Always	Always	Rarely	Always	Strongly agree	Somewhat agree	Strongly agree	Strongly agree	Strongly disagree	Agree	Not sure	Not sure	No	Somewhat disagree	Somewhat disagree	Agree	Somewhat disagree	Neither agree nor disagree	Agree	Strongly agree	Agree	Neither agree nor disagree	Agree	Disagree	Somewhat agree	Agree	Somewhat agree	Somewhat agree	Strongly agree	Agree	Neither agree nor disagree	Disagree	Neither agree nor disagree	Somewhat agree	Neither agree nor disagree
Female	37	English/Welsh/Scottish/Northern Irish/British	Yes	Yes	24	Always	Always	Always	Never	Never	Often	Most of the time	Never	Sometimes	Most of the time	Sometimes	Sometimes	Always	Strongly agree	Strongly agree	Strongly agree	Strongly agree	Strongly disagree	Strongly agree	No	No	No	Somewhat agree	Agree	Strongly agree	Agree	Strongly agree	Strongly agree	Strongly agree	Strongly agree	Strongly agree	Strongly agree	Neither agree nor disagree	Somewhat agree	Neither agree nor disagree	Somewhat agree	Somewhat agree	Agree	Somewhat agree	Neither agree nor disagree	Disagree	Strongly disagree	Strongly disagree	Disagree
Male	35	English/Welsh/Scottish/Northern Irish/British	Yes	Yes	20	Always	Always	Always	Rarely	Never	Always	Always	Never	Sometimes	Sometimes	Always	Always	Most of the time	Strongly agree	Strongly agree	Strongly agree	Strongly agree	Strongly disagree	Strongly agree	No	Yes	No	Strongly agree	Agree	Agree	Neither agree nor disagree	Agree	Neither agree nor disagree	Strongly agree	Strongly agree	Strongly agree	Somewhat agree	Somewhat disagree	Somewhat agree	Neither agree nor disagree	Disagree	Disagree	Neither agree nor disagree	Strongly disagree	Somewhat agree	Somewhat agree	Strongly disagree	Strongly disagree	Somewhat disagree
Female	53	English/Welsh/Scottish/Northern Irish/British	Yes	Yes	10	Rarely	Often	Never	Sometimes	Never	Sometimes	Rarely	Never	Sometimes	Never	Rarely	Never	Never	Strongly agree	Strongly agree	Strongly agree	Agree	Strongly disagree	Strongly agree	No	Not sure	No	Disagree	Disagree	Somewhat agree	Somewhat disagree	Agree	Somewhat agree	Agree	Agree	Disagree	Somewhat disagree	Strongly agree	Somewhat agree	Strongly agree	Agree	Agree	Agree	Somewhat disagree	Somewhat agree	Disagree	Disagree	Somewhat agree	Neither agree nor disagree
Female	56	English/Welsh/Scottish/Northern Irish/British	Yes	Yes	2	Most of the time	Always	Most of the time	Rarely	Never	Always	Often	Never	Rarely	Most of the time	Sometimes	Sometimes	Always	Strongly agree	Strongly agree	Strongly agree	Strongly agree	Strongly disagree	Strongly agree	Not sure	Yes	No	Strongly agree	Neither agree nor disagree	Agree	Agree	Strongly agree	Strongly agree	Strongly agree	Strongly agree	Strongly agree	Strongly agree	Neither agree nor disagree	Somewhat agree	Neither agree nor disagree	Disagree	Disagree	Disagree	Disagree	Agree	Neither agree nor disagree	Disagree	Disagree	Disagree
Female	44	English/Welsh/Scottish/Northern Irish/British	Yes	Yes	10	Rarely	Always	Always	Never	Never	Always	Always	Never	Never	Always	Never	Most of the time	Always	Strongly agree	Strongly agree	Strongly agree	Strongly agree	Neither agree nor disagree	Somewhat agree	No	No	No	Strongly agree	Somewhat agree	Strongly agree	Agree	Strongly agree	Agree	Strongly agree	Strongly agree	Strongly agree	Strongly agree	Somewhat disagree	Somewhat agree	Disagree	Strongly disagree	Strongly disagree	Disagree	Strongly disagree	Disagree	Strongly disagree	Strongly disagree	Strongly disagree	Strongly disagree
Male	38	English/Welsh/Scottish/Northern Irish/British	Yes	Yes	27	Never	Always	Most of the time	Never	Never	Always	Always	Never	Rarely	Sometimes	Always	Always	Always	Agree	Strongly agree	Strongly agree	Strongly agree	Strongly disagree	Strongly agree	No	No	No	Agree	Somewhat agree	Agree	Somewhat disagree	Somewhat agree	Strongly agree	Agree	Agree	Agree	Strongly agree	Somewhat disagree	Somewhat agree	Somewhat disagree	Disagree	Disagree	Disagree	Somewhat disagree	Agree	Somewhat disagree	Disagree	Somewhat disagree	Somewhat disagree
Female	48	English/Welsh/Scottish/Northern Irish/British	Yes	Yes	50	Sometimes	Always	Always	Rarely	Never	Always	Always	Never	Rarely	Always	Always	Always	Always	Strongly agree	Agree	Strongly agree	Strongly agree	Strongly disagree	Agree	No	No	No	Agree	Somewhat agree	Somewhat agree	Somewhat agree	Agree	Strongly agree	Strongly agree	Strongly agree	Strongly agree	Agree	Neither agree nor disagree	Somewhat agree	Neither agree nor disagree	Somewhat agree	Somewhat disagree	Agree	Neither agree nor disagree	Disagree	Strongly disagree	Strongly disagree	Disagree	Disagree
Female	38	English/Welsh/Scottish/Northern Irish/British	Yes	Yes	20	Rarely	Always	Always	Never	Never	Always	Always	Never	Sometimes	Always	Always	Always	Always	Strongly agree	Strongly agree	Strongly agree	Strongly agree	Strongly disagree	Strongly agree	Not sure	Not sure	No	Agree	Agree	Agree	Agree	Agree	Agree	Agree	Agree	Agree	Agree	Disagree	Somewhat agree	Somewhat disagree	Disagree	Disagree	Disagree	Disagree	Disagree	Disagree	Strongly disagree	Disagree	Disagree
Female	33	English/Welsh/Scottish/Northern Irish/British	Yes	Yes	40	Most of the time	Always	Always	Rarely	Never	Often	Sometimes	Never	Sometimes			Sometimes	Always	Agree	Strongly agree	Strongly agree	Strongly agree		Strongly agree	No	Yes	No	Agree	Disagree	Strongly agree	Somewhat agree	Neither agree nor disagree	Agree	Strongly agree	Strongly agree	Strongly agree	Strongly agree	Somewhat disagree	Somewhat agree	Disagree	Strongly disagree	Disagree	Somewhat disagree	Somewhat agree	Agree	Somewhat disagree	Disagree	Disagree	Neither agree nor disagree
Female	21	English/Welsh/Scottish/Northern Irish/British	Yes	Yes	15	Most of the time	Most of the time	Often	Sometimes	Never	Often	Sometimes	Never	Sometimes	Often	Always	Often	Sometimes	Strongly agree	Strongly agree	Strongly agree	Agree	Disagree	Agree	No	Not sure	No	Somewhat agree	Somewhat agree	Somewhat agree	Somewhat agree	Agree	Agree	Agree	Strongly agree	Agree	Somewhat agree	Somewhat agree	Somewhat agree	Agree	Somewhat agree	Somewhat agree	Neither agree nor disagree	Somewhat agree	Neither agree nor disagree	Neither agree nor disagree	Somewhat disagree	Agree	Neither agree nor disagree
Female	29	Indian	Yes	Yes	-1	Most of the time	Often	Always	Never	Never	Always	Most of the time	Never	Rarely	Most of the time	Sometimes	Often	Always	Neither agree nor disagree	Disagree	Somewhat disagree	Agree	Strongly disagree	Somewhat agree	No	No	No	Somewhat agree	Agree	Agree	Agree	Somewhat agree	Agree	Strongly agree	Strongly agree	Agree	Agree	Disagree	Somewhat agree	Neither agree nor disagree	Somewhat agree	Disagree	Somewhat agree	Somewhat agree	Agree	Neither agree nor disagree	Disagree	Somewhat agree	Neither agree nor disagree
Female	52	English/Welsh/Scottish/Northern Irish/British	Yes	No	50	Sometimes	Most of the time	Always	Never	Never	Always	Always	Never	Sometimes	Always	Always	Always	Always	Strongly agree	Strongly agree	Strongly agree	Strongly agree	Strongly disagree	Agree	No	No	No	Agree	Somewhat agree	Agree	Agree	Neither agree nor disagree	Agree	Strongly agree	Strongly agree	Neither agree nor disagree	Strongly agree	Neither agree nor disagree	Somewhat agree	Neither agree nor disagree	Neither agree nor disagree	Neither agree nor disagree	Somewhat agree	Somewhat disagree	Neither agree nor disagree	Strongly disagree	Disagree	Neither agree nor disagree	Neither agree nor disagree
Female	37	English/Welsh/Scottish/Northern Irish/British	Yes	Yes	50	Never	Always	Most of the time	Never	Never	Often	Often	Never	Sometimes	Most of the time	Often	Sometimes	Always	Agree	Strongly agree	Strongly agree	Agree	Disagree	Disagree	No	No	No	Strongly agree	Strongly agree	Strongly agree	Strongly agree	Strongly agree	Strongly agree	Strongly agree	Strongly agree	Agree	Strongly agree	Neither agree nor disagree	Somewhat disagree	Neither agree nor disagree	Neither agree nor disagree	Neither agree nor disagree	Neither agree nor disagree	Disagree	Disagree	Strongly disagree	Disagree	Disagree	Disagree
Female	26	Arab	Yes	Yes	5	Often	Most of the time	Most of the time	Never	Never	Most of the time	Most of the time	Rarely	About half the time	Sometimes	Never	Sometimes	Most of the time	Neither agree nor disagree	Strongly disagree	Agree	Agree	Disagree	Neither agree nor disagree	Yes	Yes	Yes	Agree	Agree	Neither agree nor disagree	Neither agree nor disagree	Somewhat agree	Agree	Agree	Agree	Neither agree nor disagree	Agree	Somewhat agree	Somewhat agree	Neither agree nor disagree	Neither agree nor disagree	Somewhat disagree	Somewhat agree	Somewhat disagree	Neither agree nor disagree	Somewhat disagree	Disagree	Neither agree nor disagree	Somewhat agree
Female	52	English/Welsh/Scottish/Northern Irish/British	Yes	Yes	28	Always	Always	Always	Never	Never	Always	Always	Never	Rarely	Always	Always	Always	Always	Strongly agree	Strongly agree	Strongly agree	Strongly agree	Disagree	Strongly agree	No	Yes	No	Strongly agree	Strongly agree	Strongly agree	Strongly agree	Strongly agree	Strongly agree	Strongly agree	Strongly agree	Strongly agree	Strongly agree	Neither agree nor disagree	Somewhat agree	Neither agree nor disagree	Disagree	Somewhat agree	Somewhat agree	Disagree	Disagree	Strongly disagree	Strongly disagree	Strongly disagree	Strongly disagree
Female	41	Any other ethnic group	Yes	No	30	About half the time	Most of the time	Most of the time	Never	Never	Always	Always	Never	Sometimes	Sometimes	Often	Rarely	Always	Strongly agree	Strongly agree	Strongly agree	Strongly agree	Agree	Agree	No	Yes	No	Neither agree nor disagree	Somewhat agree	Agree	Somewhat agree	Agree	Somewhat agree	Agree	Agree	Agree	Agree	Neither agree nor disagree	Somewhat agree	Somewhat agree	Neither agree nor disagree	Neither agree nor disagree	Somewhat agree	Somewhat agree	Agree	Agree	Neither agree nor disagree	Somewhat agree	Neither agree nor disagree
Female	34	English/Welsh/Scottish/Northern Irish/British	Yes	Yes	18	Most of the time	Always	Often	Never	Never	Always	Always	Never	Sometimes	Most of the time	Often	Always	Always	Agree	Strongly agree	Strongly agree	Strongly agree	Neither agree nor disagree	Strongly agree	No	No	No	Agree	Somewhat disagree	Somewhat agree	Agree	Agree	Strongly agree	Strongly agree	Strongly agree	Neither agree nor disagree	Agree	Neither agree nor disagree	Somewhat disagree	Neither agree nor disagree	Disagree	Somewhat disagree	Neither agree nor disagree	Somewhat disagree	Neither agree nor disagree	Strongly disagree	Disagree	Disagree	Disagree
Female	37	English/Welsh/Scottish/Northern Irish/British	Yes	Yes	29	Never	Always	Always	Never	Never	Often	Often	Never	Rarely	Often	Sometimes	Sometimes	Always	Neither agree nor disagree	Somewhat agree	Agree	Strongly agree	Strongly disagree	Agree	Not sure	Not sure	No	Neither agree nor disagree	Agree	Agree	Somewhat agree	Agree	Agree	Agree	Agree	Agree	Agree	Somewhat disagree	Somewhat agree	Disagree	Disagree	Disagree	Disagree	Somewhat disagree	Neither agree nor disagree	Disagree	Disagree	Somewhat disagree	Somewhat disagree
Female	33	English/Welsh/Scottish/Northern Irish/British	Yes	Yes	33	Never	Always	Always	Never	Never	Always	Sometimes	Never	Often	Often	Never	Sometimes	Most of the time	Strongly agree	Somewhat agree	Strongly agree	Strongly agree	Disagree	Strongly agree	No	Yes	No	Agree	Neither agree nor disagree	Somewhat agree	Somewhat disagree	Neither agree nor disagree	Agree	Strongly agree	Strongly agree	Agree	Strongly agree	Disagree	Somewhat agree	Somewhat agree	Somewhat disagree	Somewhat disagree	Somewhat agree	Somewhat disagree	Somewhat disagree	Somewhat disagree	Somewhat disagree	Somewhat agree	Somewhat disagree
Female	21	English/Welsh/Scottish/Northern Irish/British	Yes	Yes	34	Most of the time	Often	Most of the time	Never	Never	Most of the time	Always	Rarely	About half the time	Sometimes	Often	Rarely	Most of the time	Agree	Somewhat agree	Agree	Strongly agree	Strongly agree	Strongly agree	No	No	No	Somewhat agree	Somewhat disagree	Agree	Somewhat agree	Somewhat agree	Strongly agree	Strongly agree	Strongly agree	Strongly agree	Strongly agree	Neither agree nor disagree	Somewhat agree	Somewhat disagree	Neither agree nor disagree	Disagree	Neither agree nor disagree	Agree	Agree	Disagree	Disagree	Agree	Somewhat disagree
Female	63	English/Welsh/Scottish/Northern Irish/British	Yes	Yes	20	Never	Always	Always	Never	Never	Often	Often	Never	Sometimes	Always	Rarely	Sometimes	Always	Agree	Strongly agree	Strongly agree	Strongly agree	Strongly disagree	Agree	No	No	No	Agree	Somewhat agree	Agree	Somewhat agree	Neither agree nor disagree	Somewhat agree	Agree	Agree	Agree	Strongly agree	Neither agree nor disagree	Somewhat agree	Neither agree nor disagree	Neither agree nor disagree	Somewhat disagree	Neither agree nor disagree	Neither agree nor disagree	Somewhat disagree	Disagree	Disagree	Disagree	Disagree
Female	37	English/Welsh/Scottish/Northern Irish/British	Yes	Yes	54	Most of the time	Always	Always	Never	Never	Always	Always	Never	Rarely	Always	Always	Most of the time	Always	Strongly agree	Disagree	Somewhat agree	Strongly agree	Strongly disagree	Agree	No	No	No	Somewhat agree	Disagree	Somewhat agree	Disagree	Disagree	Strongly agree	Strongly agree	Strongly agree	Strongly agree	Strongly agree	Somewhat agree	Somewhat agree	Somewhat agree	Neither agree nor disagree	Neither agree nor disagree	Somewhat agree	Agree	Agree	Neither agree nor disagree	Agree	Somewhat agree	Somewhat agree
Female	48	English/Welsh/Scottish/Northern Irish/British	Yes	Yes	50	Most of the time	Most of the time	Always	About half the time	Never	Most of the time	Most of the time	Never	About half the time	Most of the time	Always	Most of the time	Always	Strongly agree	Neither agree nor disagree	Strongly agree	Strongly agree	Strongly disagree	Strongly agree	Yes	Yes	No	Neither agree nor disagree	Neither agree nor disagree	Agree	Neither agree nor disagree	Agree	Agree	Strongly agree	Strongly agree	Neither agree nor disagree	Strongly agree	Somewhat disagree	Somewhat agree	Disagree	Somewhat disagree	Somewhat agree	Somewhat agree	Somewhat disagree	Somewhat disagree	Strongly disagree	Somewhat disagree	Somewhat disagree	Somewhat disagree
Female	44	English/Welsh/Scottish/Northern Irish/British	Yes	Yes	7	Most of the time	Most of the time	Most of the time	Never	Never	Most of the time	Most of the time	Never	Often	Most of the time	Never	Never	Always	Strongly agree	Disagree	Strongly agree	Strongly agree	Strongly disagree	Strongly agree	Not sure	Yes	No	Somewhat agree	Agree	Agree	Disagree	Somewhat agree	Somewhat agree	Strongly agree	Strongly agree	Agree	Strongly agree	Somewhat agree	Somewhat agree	Neither agree nor disagree	Disagree	Disagree	Somewhat disagree	Somewhat disagree	Disagree	Strongly disagree	Strongly disagree	Disagree	Disagree
Male	53	English/Welsh/Scottish/Northern Irish/British	Yes	Yes	50	Sometimes	Always	Always	Never	Never	Always	Always	Never	Rarely	Often	Always	Sometimes	Always	Strongly agree	Strongly agree	Strongly agree	Strongly agree	Strongly disagree	Strongly agree	No	No	No	Agree	Somewhat agree	Agree	Somewhat agree	Somewhat agree	Agree	Strongly agree	Strongly agree	Agree	Somewhat agree	Disagree	Somewhat agree	Somewhat disagree	Disagree	Disagree	Strongly agree	Somewhat disagree	Strongly agree	Somewhat disagree	Strongly disagree	Somewhat disagree	Somewhat disagree
Female	26	Any other ethnic group	Yes	No	11	Rarely	About half the time	Rarely	About half the time	Never	Often	Often	Rarely	Often	Rarely	Sometimes	About half the time	Sometimes	Disagree	Disagree	Strongly agree	Agree	Neither agree nor disagree	Agree	Not sure	Yes	No	Somewhat disagree	Neither agree nor disagree	Neither agree nor disagree	Somewhat disagree	Agree	Somewhat disagree	Somewhat agree	Neither agree nor disagree	Disagree	Disagree	Agree	Somewhat agree	Neither agree nor disagree	Neither agree nor disagree	Neither agree nor disagree	Somewhat agree	Agree	Agree	Neither agree nor disagree	Neither agree nor disagree	Neither agree nor disagree	Somewhat agree
Female	40	English/Welsh/Scottish/Northern Irish/British	Yes	Yes	25	Never	Most of the time	Often	Sometimes	Never	Always	Most of the time	Never	Sometimes	Sometimes	Always	Sometimes	Most of the time	Agree	Disagree	Agree	Agree	Strongly disagree	Agree	No	No	No	Disagree	Disagree	Somewhat agree	Somewhat disagree	Disagree	Disagree	Agree	Agree	Disagree	Somewhat agree	Agree	Somewhat agree	Neither agree nor disagree	Somewhat agree	Strongly agree	Strongly agree	Somewhat agree	Somewhat agree	Somewhat disagree	Somewhat disagree	Strongly agree	Strongly agree
Female	32	Any other ethnic group	Yes	Yes	21	Often	Always	Always	Sometimes	Never	Always	Always	Never	Sometimes	Most of the time	Most of the time	Most of the time	Always	Somewhat agree	Strongly agree	Strongly agree	Strongly agree	Strongly agree	Strongly agree	Not sure	Yes	No	Strongly agree	Strongly agree	Strongly agree	Agree	Strongly agree	Strongly agree	Strongly agree	Strongly agree	Strongly agree	Strongly agree	Neither agree nor disagree	Somewhat agree	Agree	Disagree	Disagree	Somewhat agree	Disagree	Somewhat disagree	Disagree	Disagree	Strongly disagree	Somewhat agree
Female	31	English/Welsh/Scottish/Northern Irish/British	Yes	Yes	11	Often	Always	Often	Never	Never	About half the time	About half the time	Never	Often	Most of the time	Never	Sometimes	Often	Neither agree nor disagree	Neither agree nor disagree	Somewhat agree	Strongly agree	Strongly disagree	Neither agree nor disagree	Not sure	Not sure	No	Disagree	Neither agree nor disagree	Neither agree nor disagree	Strongly disagree	Neither agree nor disagree	Neither agree nor disagree	Strongly agree	Neither agree nor disagree	Somewhat disagree	Strongly disagree	Somewhat agree	Somewhat agree	Neither agree nor disagree	Somewhat disagree	Somewhat disagree	Neither agree nor disagree	Neither agree nor disagree	Somewhat disagree	Disagree	Disagree	Somewhat disagree	Neither agree nor disagree
Female	52	English/Welsh/Scottish/Northern Irish/British	Yes	Yes	23	Most of the time	Most of the time	Always	Never	Never	Always	Always	Never	Rarely	Most of the time	Most of the time	Most of the time	Most of the time	Strongly agree	Agree	Strongly agree	Strongly agree	Strongly disagree	Somewhat agree	No	No	No	Somewhat agree	Disagree	Somewhat agree	Somewhat agree	Neither agree nor disagree	Somewhat agree	Agree	Strongly agree	Agree	Strongly agree	Somewhat disagree	Somewhat agree	Neither agree nor disagree	Somewhat disagree	Somewhat disagree	Neither agree nor disagree	Neither agree nor disagree	Somewhat disagree	Disagree	Disagree	Disagree	Disagree
Female	52	English/Welsh/Scottish/Northern Irish/British	Yes	Yes	50	Sometimes	Always	Always	Never	Never	Always	Always	Never	Sometimes	Often	Often	Sometimes	Always	Strongly agree	Somewhat agree	Strongly agree	Strongly agree	Agree	Somewhat agree	No	No	No	Neither agree nor disagree	Agree	Strongly agree	Somewhat agree	Strongly agree	Strongly agree	Strongly agree	Strongly agree	Strongly agree	Strongly agree	Neither agree nor disagree	Somewhat agree	Somewhat disagree	Neither agree nor disagree	Neither agree nor disagree	Somewhat agree	Somewhat agree	Somewhat agree	Somewhat disagree	Somewhat disagree	Neither agree nor disagree	Neither agree nor disagree
Female	59	English/Welsh/Scottish/Northern Irish/British	Yes	Yes	35	Always	Always	Always	Never	Never	Always	Always	Never	Rarely	Most of the time	Most of the time	Often	Always	Strongly agree	Agree	Strongly agree	Strongly agree	Strongly disagree	Strongly agree	No	No	No	Somewhat agree	Neither agree nor disagree	Somewhat agree	Neither agree nor disagree	Disagree	Somewhat agree	Strongly agree	Strongly agree	Strongly agree	Strongly agree	Somewhat disagree		Neither agree nor disagree	Disagree	Disagree	Neither agree nor disagree	Disagree	Neither agree nor disagree	Disagree	Disagree	Disagree	Disagree
Female	34	English/Welsh/Scottish/Northern Irish/British	Yes	Yes	22	Sometimes	Always	Always	Never	Never	Most of the time	Most of the time	Never	Rarely	Always	Always	Often	Always	Strongly agree	Strongly agree	Strongly agree	Strongly agree	Disagree	Strongly agree	Not sure	Not sure	No	Agree	Agree	Strongly agree	Agree	Agree	Strongly agree	Strongly agree	Strongly agree	Agree	Agree	Somewhat disagree	Somewhat agree	Somewhat disagree	Somewhat disagree	Somewhat disagree	Somewhat disagree	Somewhat disagree	Neither agree nor disagree	Somewhat disagree	Somewhat disagree	Disagree	Disagree
Female	37	English/Welsh/Scottish/Northern Irish/British	Yes	Yes	48	Always	Always	Most of the time	Rarely	Never	Always	Always	Never	Rarely	Most of the time	Always	Always	Always	Strongly agree	Strongly agree	Strongly agree	Strongly agree	Neither agree nor disagree	Strongly agree	Not sure	No	No	Agree	Somewhat disagree	Neither agree nor disagree	Agree	Agree	Strongly agree	Strongly agree	Strongly agree	Agree	Strongly agree	Neither agree nor disagree	Somewhat agree	Neither agree nor disagree	Neither agree nor disagree	Neither agree nor disagree	Somewhat agree	Somewhat agree	Agree	Disagree	Neither agree nor disagree	Somewhat agree	Somewhat agree
Male	43	African	Yes	Yes	28	Most of the time	Always	Often	Never	Never	Most of the time	Most of the time	Never	Often	Often	Often	Rarely	Always	Strongly agree	Neither agree nor disagree	Somewhat agree	Strongly agree	Strongly disagree	Somewhat agree	No	No	No	Disagree	Disagree	Neither agree nor disagree	Disagree	Agree	Neither agree nor disagree	Agree	Agree	Neither agree nor disagree	Neither agree nor disagree	Neither agree nor disagree	Somewhat agree	Strongly agree	Disagree	Somewhat disagree	Agree	Agree	Strongly agree	Disagree	Strongly agree	Strongly agree	Strongly agree
Female	27	English/Welsh/Scottish/Northern Irish/British	Yes	Yes	40	Rarely	Always	Always	Never	Never	Always	Most of the time	Never	Sometimes	Most of the time	Rarely	Often	Always	Strongly agree	Strongly agree	Strongly agree	Strongly agree	Strongly disagree	Strongly agree	No	Yes	No	Somewhat agree	Disagree	Somewhat agree	Somewhat agree	Agree	Strongly agree	Strongly agree	Strongly agree	Agree	Somewhat agree	Somewhat agree	Somewhat agree	Strongly agree	Disagree	Disagree	Somewhat disagree	Somewhat disagree	Disagree	Strongly disagree	Somewhat disagree	Somewhat agree	Somewhat agree
Female	62	English/Welsh/Scottish/Northern Irish/British	Yes	Yes	10	Often	Most of the time	Most of the time	Rarely	Never	Always	Always	Never	Rarely	Often	Always	Often	Always	Somewhat agree	Neither agree nor disagree	Agree	Strongly agree	Strongly disagree	Agree	Not sure	Yes	No	Neither agree nor disagree	Somewhat disagree	Agree	Neither agree nor disagree	Neither agree nor disagree	Somewhat agree	Agree	Strongly agree	Somewhat agree	Neither agree nor disagree	Neither agree nor disagree	Somewhat agree	Neither agree nor disagree	Neither agree nor disagree	Neither agree nor disagree	Neither agree nor disagree	Strongly disagree	Somewhat disagree	Disagree	Somewhat disagree	Neither agree nor disagree	Neither agree nor disagree
Female	55	English/Welsh/Scottish/Northern Irish/British	Yes	Yes	50	Always	Always	Always	Never	Never	Always	Always	Never	Sometimes	Most of the time	Always	Always	Always	Strongly agree	Strongly agree	Strongly agree	Strongly agree	Strongly agree	Strongly agree	Not sure	Not sure	No	Strongly agree	Somewhat agree	Strongly agree	Strongly agree	Strongly agree	Strongly agree	Strongly agree	Strongly agree	Strongly agree	Strongly agree	Disagree	Somewhat agree	Neither agree nor disagree	Disagree	Somewhat agree	Agree	Neither agree nor disagree	Neither agree nor disagree	Neither agree nor disagree	Disagree	Disagree	Neither agree nor disagree
Female	43	English/Welsh/Scottish/Northern Irish/British	Yes	Yes	15	Never	Always	Most of the time	Never	Never	Always	Often	Never	Often	Never	Never	Sometimes	Always	Somewhat agree	Agree	Strongly agree	Agree	Neither agree nor disagree	Agree	Not sure	Not sure	No	Somewhat agree	Somewhat agree	Strongly agree	Somewhat agree	Agree	Agree	Strongly agree	Strongly agree	Agree	Strongly agree	Neither agree nor disagree	Neither agree nor disagree	Neither agree nor disagree	Somewhat disagree	Somewhat disagree	Neither agree nor disagree	Somewhat disagree	Somewhat disagree	Disagree	Disagree	Somewhat disagree	Somewhat disagree
Female	21	English/Welsh/Scottish/Northern Irish/British	Yes	Yes	9	Most of the time	Always	Most of the time	Never	Never	Always	Always	Never	Sometimes	Often	Often	About half the time	Always	Strongly agree	Agree	Strongly agree	Strongly agree	Strongly disagree	Agree	Not sure	Yes	No	Agree	Strongly agree	Somewhat agree	Agree	Strongly agree	Strongly agree	Strongly agree	Strongly agree	Agree	Strongly agree	Somewhat agree	Somewhat agree	Somewhat agree	Somewhat disagree	Disagree	Somewhat agree	Neither agree nor disagree	Somewhat agree	Disagree	Neither agree nor disagree	Disagree	Somewhat agree
Female	45	English/Welsh/Scottish/Northern Irish/British	Yes	Yes	76	Rarely	Most of the time	Most of the time	Never	Never	Always	Most of the time	Never	Sometimes	Most of the time	Most of the time	Often	Always	Strongly agree	Neither agree nor disagree	Strongly agree	Strongly agree	Strongly agree	Strongly agree	No	No	Yes	Disagree	Strongly disagree	Somewhat agree	Strongly disagree	Strongly disagree	Neither agree nor disagree	Agree	Agree	Agree	Neither agree nor disagree	Strongly disagree	Somewhat agree	Neither agree nor disagree	Neither agree nor disagree	Neither agree nor disagree	Somewhat agree	Disagree	Disagree	Neither agree nor disagree	Disagree	Neither agree nor disagree	Neither agree nor disagree
Male	19	English/Welsh/Scottish/Northern Irish/British	Yes
Male	49	English/Welsh/Scottish/Northern Irish/British	Yes	Yes	23	Often	Most of the time	Most of the time	Rarely	Never	Always	Most of the time	Never	Sometimes	Sometimes	Sometimes	Sometimes	Most of the time	Agree	Agree	Strongly agree	Strongly agree	Disagree	Agree	No	No	No	Agree	Disagree	Agree	Somewhat agree	Somewhat agree	Somewhat agree	Strongly agree	Agree	Agree	Somewhat agree	Neither agree nor disagree	Somewhat disagree	Neither agree nor disagree	Disagree	Disagree	Somewhat agree	Disagree	Neither agree nor disagree	Disagree	Disagree	Strongly disagree	Strongly disagree
Male	56	English/Welsh/Scottish/Northern Irish/British	Yes	No	28	Often	Most of the time	Most of the time	Never	Sometimes	Always	Always	Never	Rarely	Most of the time	Always	Always	Never	Disagree	Disagree	Agree	Strongly agree	Disagree	Strongly agree	No	Yes	No	Agree	Disagree	Strongly disagree	Agree	Somewhat agree	Strongly agree	Strongly agree	Agree	Agree	Disagree	Disagree	Somewhat agree	Somewhat disagree	Disagree	Somewhat disagree	Disagree	Disagree	Somewhat disagree	Disagree	Disagree	Somewhat disagree	Somewhat disagree
Female	38	English/Welsh/Scottish/Northern Irish/British	Yes	Yes	10	Most of the time	Always	Always	Rarely	Never	Always	Always	Never	About half the time	Always	Often	Sometimes	Rarely	Agree	Somewhat agree	Strongly agree	Strongly agree	Strongly disagree	Strongly agree	Not sure	Not sure	No	Somewhat agree	Disagree	Strongly agree	Disagree	Strongly agree	Agree	Strongly agree	Agree	Strongly agree	Strongly agree	Agree	Somewhat agree	Agree	Disagree	Agree	Agree	Somewhat agree	Agree	Disagree	Disagree	Agree	Somewhat agree
Prefer not to say	26	English/Welsh/Scottish/Northern Irish/British	Yes	Yes	60	Never	Most of the time	Most of the time	Rarely	Never	Often	Often	Never	Sometimes	Rarely	Sometimes	Rarely	Always	Agree	Neither agree nor disagree	Agree	Strongly agree	Disagree	Somewhat agree	Not sure	Yes	No	Neither agree nor disagree	Strongly disagree	Somewhat agree	Disagree	Somewhat disagree	Agree	Agree	Agree	Somewhat agree	Somewhat disagree	Agree	Somewhat agree	Agree	Somewhat agree	Somewhat agree	Agree	Neither agree nor disagree	Somewhat disagree	Disagree	Disagree	Agree	Neither agree nor disagree
Male	63	English/Welsh/Scottish/Northern Irish/British	Yes	Yes	11	Never	Most of the time	Most of the time	Never	Never	Often	Never	Never	Sometimes	Most of the time	Never	Never	Always	Agree	Agree	Agree	Agree	Strongly disagree	Somewhat agree	Not sure	Not sure	No	Strongly agree	Agree	Agree	Strongly agree	Somewhat agree	Agree	Agree	Strongly agree	Somewhat agree	Somewhat agree	Strongly disagree	Somewhat agree	Neither agree nor disagree	Disagree	Strongly disagree	Disagree	Disagree	Somewhat agree	Disagree	Disagree	Somewhat agree	Strongly disagree
Female	38	English/Welsh/Scottish/Northern Irish/British	Yes	Yes	30	Sometimes	Most of the time	Most of the time	Rarely	Never	Always	Always	Never	Sometimes	Most of the time	Sometimes	Sometimes	Always	Agree	Strongly agree	Strongly agree	Strongly agree	Strongly disagree	Strongly agree	No	Yes	No	Strongly agree	Agree	Strongly agree	Strongly agree	Strongly agree	Strongly agree	Strongly agree	Strongly agree	Agree	Somewhat agree	Neither agree nor disagree	Somewhat agree	Neither agree nor disagree	Neither agree nor disagree	Neither agree nor disagree	Somewhat agree	Somewhat agree	Somewhat disagree	Somewhat disagree	Somewhat disagree	Somewhat disagree	Neither agree nor disagree
Female	29	English/Welsh/Scottish/Northern Irish/British	Yes	Yes	3	Always	Always	Always	Never	Never	Always	Always	Never	Rarely	Always	Sometimes	Often	Always	Strongly agree	Somewhat agree	Strongly agree	Strongly agree	Neither agree nor disagree	Agree	No	Not sure	No	Strongly agree	Neither agree nor disagree	Agree	Agree	Neither agree nor disagree	Agree	Strongly agree	Strongly agree	Strongly agree	Strongly agree	Neither agree nor disagree	Somewhat agree	Neither agree nor disagree	Disagree	Disagree	Neither agree nor disagree	Strongly disagree	Agree	Agree	Disagree	Neither agree nor disagree	Neither agree nor disagree
Male	28	English/Welsh/Scottish/Northern Irish/British	Yes	Yes	12	Sometimes	Most of the time	Most of the time	Rarely	Never	About half the time	Often	Never	About half the time	Most of the time	Rarely	Rarely	Always	Agree	Strongly agree	Strongly agree	Agree	Neither agree nor disagree	Agree	No	No	No	Disagree	Agree	Agree	Disagree	Agree	Somewhat agree	Agree	Somewhat agree	Agree	Strongly agree	Somewhat disagree	Somewhat agree	Somewhat disagree	Strongly disagree	Strongly disagree	Somewhat agree	Disagree	Somewhat disagree	Disagree	Disagree	Disagree	Disagree
Female	42	English/Welsh/Scottish/Northern Irish/British	Yes	Yes	16	Most of the time	Always	Always	Never	Never	Always	Always	Never	Rarely	Always	Always	Never	Always	Strongly agree	Strongly agree	Strongly agree	Strongly agree	Disagree	Somewhat agree	No	No	No	Strongly agree	Somewhat agree	Strongly agree	Somewhat agree	Somewhat agree	Strongly agree	Strongly agree	Strongly agree	Strongly agree	Strongly agree	Somewhat agree	Somewhat agree	Somewhat agree	Disagree	Disagree	Neither agree nor disagree	Disagree	Neither agree nor disagree	Disagree	Disagree	Disagree	Disagree
Female	63	English/Welsh/Scottish/Northern Irish/British	Yes	Yes	9	Sometimes	Most of the time	Often	Rarely	Never	Always	Always	Never	Rarely	Most of the time	Most of the time	Often	Always	Strongly agree	Strongly agree	Strongly agree	Strongly agree	Neither agree nor disagree	Strongly agree	No	Yes	No	Somewhat agree	Somewhat agree	Agree	Agree	Somewhat agree	Somewhat agree	Agree	Somewhat agree	Somewhat disagree	Somewhat agree	Neither agree nor disagree	Somewhat agree	Neither agree nor disagree	Neither agree nor disagree	Neither agree nor disagree	Neither agree nor disagree	Somewhat disagree	Somewhat disagree	Somewhat agree	Somewhat disagree	Somewhat disagree	Somewhat disagree
Male	39	English/Welsh/Scottish/Northern Irish/British	Yes	Yes	29	Always	Always	Always	Never	Never	Always	Always	Never	Rarely	Most of the time	Most of the time	Most of the time	Always	Strongly agree	Strongly agree	Strongly agree	Strongly agree	Strongly disagree	Agree	No	Yes	No	Strongly agree	Agree	Strongly agree	Somewhat agree	Strongly agree	Strongly agree	Strongly agree	Strongly agree	Agree	Strongly agree	Somewhat disagree	Somewhat agree	Strongly disagree	Somewhat disagree	Strongly disagree	Strongly disagree	Disagree	Somewhat disagree	Disagree	Strongly disagree	Disagree	Disagree
Female	38	English/Welsh/Scottish/Northern Irish/British	Yes	Yes	17	Always	Most of the time	Always	Never	Never	Most of the time	Always	Never	Most of the time	Most of the time	Always	Often	Always	Strongly agree	Strongly agree	Strongly agree	Strongly agree	Strongly agree	Agree	No	No	No	Agree	Agree	Strongly agree	Strongly agree	Strongly agree	Agree	Strongly agree	Strongly agree	Agree	Strongly agree	Somewhat disagree	Somewhat agree	Agree	Disagree	Disagree	Agree	Somewhat agree	Somewhat agree	Somewhat agree	Disagree	Somewhat disagree	Somewhat disagree
Female	55	Indian	Yes	No	50	Often	Always	Often	Never	Never	Always	Always	Never	Rarely	Sometimes	Often	About half the time	Most of the time	Somewhat agree	Agree	Agree	Agree	Strongly disagree	Agree	No	No	No	Somewhat agree	Agree	Agree	Agree	Neither agree nor disagree	Neither agree nor disagree	Strongly agree	Agree	Agree	Agree	Neither agree nor disagree	Somewhat agree	Neither agree nor disagree	Somewhat agree	Neither agree nor disagree	Neither agree nor disagree	Disagree	Neither agree nor disagree	Neither agree nor disagree	Neither agree nor disagree	Agree	Neither agree nor disagree
Female	28	English/Welsh/Scottish/Northern Irish/British	Yes	Yes	25	Sometimes	Sometimes	About half the time	About half the time	Never	Often	Sometimes	Never	Often	About half the time	Rarely	Sometimes	Often	Neither agree nor disagree	Somewhat disagree	Agree	Agree	Disagree	Agree	No	Yes	Yes	Agree	Neither agree nor disagree	Neither agree nor disagree	Somewhat agree	Somewhat disagree	Disagree	Somewhat agree	Somewhat agree	Somewhat disagree	Somewhat disagree	Somewhat agree	Somewhat agree	Agree	Neither agree nor disagree	Somewhat agree	Agree	Somewhat disagree	Somewhat agree	Neither agree nor disagree	Disagree	Somewhat agree	Neither agree nor disagree
Male	35	Irish	Yes	Yes	38	Never	About half the time	Often	Often	Never	Most of the time	About half the time	Rarely	Sometimes	Rarely	Never	Never	Rarely	Neither agree nor disagree	Agree	Agree	Strongly agree	Strongly disagree	Strongly agree	Yes	Yes	No	Strongly disagree	Somewhat disagree	Neither agree nor disagree	Strongly disagree	Somewhat disagree	Disagree	Neither agree nor disagree	Disagree	Strongly disagree	Strongly agree	Neither agree nor disagree	Somewhat agree	Somewhat agree	Somewhat agree	Agree	Strongly agree	Somewhat agree	Agree	Somewhat disagree	Disagree	Strongly agree	Neither agree nor disagree
Prefer not to say	23	Prefer not to say	Yes	Yes	38	Always	Always	Always	Rarely	Never	Most of the time	Never	Never	Never	Always	Never	Never	Always	Strongly agree	Strongly agree	Strongly agree	Strongly agree	Neither agree nor disagree	Strongly agree	Not sure	Not sure	No	Agree	Neither agree nor disagree	Somewhat agree	Somewhat disagree	Agree	Strongly agree	Strongly agree	Strongly agree	Strongly agree	Strongly agree	Somewhat disagree	Somewhat agree	Disagree	Disagree	Disagree	Neither agree nor disagree	Disagree	Somewhat disagree	Disagree	Disagree	Somewhat disagree	Neither agree nor disagree
Male	35	English/Welsh/Scottish/Northern Irish/British	Yes	Yes	20	Often	Always	Most of the time	Rarely	Never	Always	Always	Never	Sometimes	About half the time	Most of the time	Often	Rarely	Agree	Agree	Strongly agree	Strongly agree	Strongly agree	Strongly agree	No	No	No	Neither agree nor disagree	Disagree	Somewhat agree	Disagree	Neither agree nor disagree	Neither agree nor disagree	Agree	Agree	Neither agree nor disagree	Agree	Somewhat agree	Somewhat agree	Agree	Somewhat agree	Somewhat agree	Strongly agree	Agree	Strongly agree	Somewhat agree	Somewhat disagree	Strongly agree	Strongly agree
Male	42	English/Welsh/Scottish/Northern Irish/British	Yes	Yes	4	Always	Always	Always	Never	Never	Most of the time	Always	Never	Rarely	Often	Always	Rarely	Always	Strongly disagree	Neither agree nor disagree	Strongly agree	Strongly agree	Strongly disagree	Strongly disagree	No	No	No	Strongly disagree	Somewhat agree	Agree	Somewhat agree	Strongly agree	Neither agree nor disagree	Strongly agree	Strongly agree	Somewhat agree	Agree	Somewhat disagree	Somewhat agree	Somewhat disagree	Strongly disagree	Strongly disagree	Somewhat disagree	Somewhat disagree	Agree	Disagree	Somewhat agree	Disagree	Somewhat agree
Male	39	Indian	Yes	Yes	25	Often	Often	About half the time	Rarely	Never	Sometimes	Rarely	Rarely	Sometimes	Often
Female	38	English/Welsh/Scottish/Northern Irish/British	Yes	Yes	37	Sometimes	Most of the time	Most of the time	Rarely	Never	Most of the time	Most of the time	Never	Often	Often	Often	Never	Always	Strongly agree	Strongly agree	Strongly agree	Strongly agree	Strongly disagree	Agree	No	No	No	Agree	Somewhat disagree	Agree	Somewhat agree	Strongly agree	Agree	Strongly agree	Strongly agree	Strongly agree	Somewhat agree	Disagree	Somewhat agree	Somewhat disagree	Somewhat disagree	Somewhat disagree	Somewhat agree	Disagree	Disagree	Strongly disagree	Somewhat disagree	Disagree	Disagree
Female	29	English/Welsh/Scottish/Northern Irish/British	Yes	Yes	50
Female	49	Any other ethnic group	Yes	No	15	Never	Always	Always	Never	Never	Often	Never	Never	Never	Always	Never	Never	Always	Somewhat agree	Agree	Strongly agree	Strongly agree	Strongly disagree	Agree	No	No	No	Somewhat agree	Somewhat agree	Strongly agree	Somewhat agree	Agree	Strongly agree	Strongly agree	Strongly agree	Strongly agree	Strongly agree	Disagree	Somewhat agree	Somewhat agree	Strongly disagree	Strongly disagree	Strongly disagree	Strongly disagree	Strongly disagree	Strongly disagree	Strongly disagree
Male	39	Any other ethnic group	Yes	No	1	Most of the time	Always	Always	Rarely	Never	Often	Often	Never	Sometimes	Sometimes	Most of the time	Often	Most of the time	Strongly agree	Strongly agree	Strongly agree	Strongly agree	Neither agree nor disagree	Agree	Not sure	Yes	No	Agree	Agree	Strongly agree	Strongly agree	Strongly agree	Strongly agree	Strongly agree	Strongly agree	Strongly agree	Strongly agree	Strongly disagree	Somewhat agree	Somewhat disagree	Disagree	Disagree	Disagree	Disagree	Somewhat agree	Somewhat disagree	Somewhat disagree	Strongly disagree	Strongly disagree
Male	25	English/Welsh/Scottish/Northern Irish/British	Yes	No	79	Often	Often	Often	About half the time	Never	Most of the time	Most of the time	Never	Sometimes	Sometimes	Sometimes	Rarely	Most of the time	Agree	Agree	Agree	Somewhat agree	Disagree	Agree	No	No	No	Somewhat disagree	Disagree	Disagree	Disagree	Somewhat disagree	Somewhat agree	Somewhat agree	Agree	Somewhat disagree	Somewhat agree	Disagree	Somewhat agree	Disagree	Somewhat disagree	Disagree	Somewhat agree	Somewhat agree	Disagree	Disagree	Somewhat disagree	Somewhat agree	Neither agree nor disagree
Female	24	English/Welsh/Scottish/Northern Irish/British	Yes	Yes	18	Sometimes	Always	Often	Rarely	Never	Always	Always	Never	Rarely	Rarely	Often	Often	Most of the time	Neither agree nor disagree	Agree	Agree	Strongly agree	Somewhat agree	Strongly agree	No	No	Yes	Agree	Neither agree nor disagree	Neither agree nor disagree	Agree	Agree	Agree	Agree	Agree	Strongly agree	Strongly agree	Somewhat agree	Somewhat agree	Agree	Somewhat disagree	Somewhat disagree	Neither agree nor disagree	Agree	Strongly agree	Somewhat disagree	Agree	Agree	Agree
Female	57	English/Welsh/Scottish/Northern Irish/British	Yes	Yes	32	Never	Always	Always	Never	Never	Always	Always	Never	Rarely	Most of the time	Always	Always	Always	Strongly agree	Strongly agree	Agree	Strongly agree	Strongly disagree	Agree	No	No	No	Somewhat agree	Somewhat disagree	Somewhat agree	Neither agree nor disagree	Agree	Somewhat agree	Strongly agree	Agree	Agree	Strongly agree	Somewhat disagree	Somewhat agree	Somewhat disagree	Somewhat disagree
Female	52	English/Welsh/Scottish/Northern Irish/British	Yes	Yes	72	Never	Always	Always	Never	Never	Always	Most of the time	Never	About half the time	Always	Always	Rarely	Always	Strongly agree	Strongly agree	Strongly agree	Strongly agree	Somewhat agree	Agree	No	No	No	Strongly agree	Agree	Strongly agree	Agree	Somewhat agree	Strongly agree	Strongly agree	Strongly agree	Neither agree nor disagree	Agree	Disagree	Somewhat disagree	Neither agree nor disagree	Disagree	Disagree	Somewhat disagree	Somewhat agree	Strongly agree	Strongly agree	Agree	Strongly agree	Strongly agree
Female	24	English/Welsh/Scottish/Northern Irish/British	Yes	Yes	-1	About half the time	Always	Always	Never	Never	Always	Always	Never	Rarely	Most of the time	Always	About half the time	Always	Strongly agree	Agree	Strongly agree	Strongly agree	Neither agree nor disagree	Agree	No	Yes	No	Agree	Somewhat agree	Strongly agree	Agree	Strongly agree	Strongly agree	Strongly agree	Strongly agree	Strongly agree	Strongly agree	Somewhat disagree	Somewhat agree	Somewhat agree	Somewhat disagree	Somewhat disagree	Neither agree nor disagree	Somewhat disagree	Strongly agree	Neither agree nor disagree	Somewhat disagree	Somewhat disagree	Neither agree nor disagree
Female	37	English/Welsh/Scottish/Northern Irish/British	Yes	Yes	80	Never	Always	Often	Rarely	Never	Always	Always	Never	Sometimes	Often	Always	Sometimes	Most of the time	Strongly agree	Strongly agree	Strongly agree	Agree	Disagree	Agree	No	No	No	Disagree	Disagree	Strongly agree	Somewhat disagree	Strongly agree	Agree	Strongly agree	Strongly agree	Somewhat agree	Somewhat disagree	Somewhat disagree	Somewhat agree	Somewhat disagree	Somewhat disagree	Disagree	Somewhat disagree	Disagree	Agree	Somewhat agree	Strongly agree	Somewhat agree	Somewhat agree
Female	27	English/Welsh/Scottish/Northern Irish/British	Yes	Yes	34	Never	Always	Always	Rarely	Never	Most of the time	Often	Never	Sometimes	Sometimes	Often	Sometimes	Always	Strongly agree	Somewhat disagree	Strongly agree	Strongly agree	Strongly disagree	Strongly agree	No	No	No	Somewhat agree	Somewhat disagree	Somewhat agree	Somewhat agree	Strongly disagree	Strongly agree	Strongly agree	Strongly agree	Somewhat agree	Somewhat agree	Neither agree nor disagree	Somewhat agree	Somewhat disagree	Neither agree nor disagree	Neither agree nor disagree	Somewhat agree	Neither agree nor disagree	Somewhat disagree	Somewhat disagree	Strongly disagree	Somewhat agree	Somewhat agree
Female	24	English/Welsh/Scottish/Northern Irish/British	Yes	Yes	25	Most of the time	Always	Always	Rarely	Never	Most of the time	Always	Never	Sometimes	Always	Always	About half the time	Always	Agree	Somewhat disagree	Strongly agree	Strongly agree	Somewhat agree	Strongly agree	Not sure	Yes	No	Strongly agree	Somewhat agree	Strongly agree	Somewhat agree	Agree	Strongly agree	Strongly agree	Strongly agree	Somewhat agree	Somewhat agree	Neither agree nor disagree	Somewhat agree	Somewhat agree	Somewhat disagree	Disagree	Somewhat disagree	Somewhat disagree	Somewhat agree	Somewhat disagree	Disagree	Disagree	Disagree
Female	25	English/Welsh/Scottish/Northern Irish/British	Yes	Yes	32	About half the time	Often	Often	Sometimes	Never	Often	Often	Never	Often	Often	Most of the time	Rarely	Most of the time	Agree	Agree	Agree	Agree	Neither agree nor disagree	Agree	No	No	No	Agree	Somewhat agree	Agree	Agree	Agree	Agree	Agree	Agree	Somewhat agree	Somewhat agree	Somewhat agree	Somewhat agree	Somewhat disagree	Somewhat disagree	Somewhat agree	Neither agree nor disagree	Disagree	Somewhat disagree	Disagree	Agree	Somewhat disagree	Disagree
Female	24	English/Welsh/Scottish/Northern Irish/British	Yes
Male	21	Any other Asian background	Yes	No	60	Most of the time	Most of the time	Often	Rarely	Never	Always	Sometimes	Never	Rarely	Most of the time	Rarely	Often	Rarely	Agree	Somewhat agree	Strongly agree	Strongly agree	Strongly disagree	Somewhat agree	No	No	No	Disagree	Disagree	Somewhat agree	Strongly disagree	Agree	Disagree	Agree	Agree	Disagree	Agree	Agree	Somewhat agree	Disagree	Somewhat disagree	Disagree	Disagree	Disagree	Somewhat disagree	Somewhat disagree	Somewhat disagree	Neither agree nor disagree	Disagree
Male	25	Any other ethnic group	Yes	No	72	Rarely	Always	Most of the time	Rarely	Never	Always	Always	Rarely	Rarely	Most of the time	Most of the time	Rarely	Always	Somewhat agree	Somewhat agree	Strongly agree	Agree	Somewhat agree	Agree	No	No	No	Disagree	Strongly disagree	Somewhat agree	Disagree	Somewhat agree	Agree	Neither agree nor disagree	Somewhat agree	Neither agree nor disagree	Strongly agree	Somewhat agree	Somewhat agree	Neither agree nor disagree	Somewhat agree	Somewhat agree	Somewhat agree	Somewhat agree	Agree	Strongly disagree	Disagree	Strongly agree	Somewhat disagree
[truncated: 19 more columns]
